# Supplementary material for: Allele-specific DNA methylation is increased in cancers and its dense mapping in normal plus neoplastic cells increases the yield of disease-associated regulatory SNPs
Source: Genome Biol. 2020 Jun 29;21:153. doi: 10.1186/s13059-020-02059-3 (PMC7322865; doi:10.1186/s13059-020-02059-3)
Supplement: Supplementary file 1 — Additional file 1: Table S1. Biological samples analyzed in this study. [file 13059_2020_2059_MOESM1_ESM.xlsx]

## Sheet: Table S1
Table S1. Biological samples analyzed in this study List of genomic DNA samples sequenced by Agilent SureSelect methyl-seq and by WGBS. Cell/tissue type, normal or cancer status, and diagnoses of the cancer patients from which the samples were collected are listed. Multiple biological samples from the same subjects can be identified by subject ID. Sequencing depth and QC information are also repo…
sample ID	study subject ID	multiple cell types from one individual	cell or tissue	cancer or non-cancer	organ or system	Seq Platform	QC exluded	WGBS and SureSelect on same sample	Lirary and Illumnia Sequeucer	% aligned reads	usable reads after filtering	theoretical coverage after filtering for WGBS	Nb CpG covered >10X
sample 4_liver	SUB67	no	adult liver	non-cancer	liver	Agilent I	no	no	Agilent SureSelect methyl-seq + HiSeq2500	91.3	33076751	78	2185181
sample 6_liver	SUB69	no	adult liver	non-cancer	liver	Agilent I	no	no	Agilent SureSelect methyl-seq + HiSeq2500	92.7	37539782	89	2415421
sample 5_liver	SUB68	no	adult liver	non-cancer	liver	wgbs	no	no	ACCEL-NGS Methyl-Seq DNA Library + Novaseq	83	469875003	31	25886100
sample 3_liver	SUB66	no	adult liver	non-cancer	liver	wgbs	no	no	ACCEL-NGS Methyl-Seq DNA Library + Novaseq	84	568305295	38	26645553
sample 2_liver	SUB65	no	adult liver	non-cancer	liver	wgbs	no	no	ACCEL-NGS Methyl-Seq DNA Library + Novaseq	85	589765719	39	26671769
sample 10_B cells	SUB03	yes	B cells	non-cancer	blood	wgbs	no	no	Illumina TruSeq DNA Methylation + Novaseq	78	589255771	39	26205509
sample 8_B cells	SUB55	yes	B cells	non-cancer	blood	wgbs	no	no	Illumina TruSeq DNA Methylation + Novaseq	78	608894062	41	26128805
sample 7_B cells	SUB01	yes	B cells	non-cancer	blood	wgbs	no	no	Bioinformatically pooled library (ACCEL-NGS + Illumina TruSeq livrary)	82	999837425	67	27327156
sample 11_B cells	SUB04	yes	B cells	non-cancer	blood	wgbs	no	no	ACCEL-NGS Methyl-Seq DNA Library + Novaseq	82	543896053	36	25992280
sample 9_B cells	SUB56	yes	B cells	non-cancer	blood	wgbs	no	no	Bioinformatically pooled library (ACCEL-NGS + Illumina TruSeq livrary)	82	1052049218	70	27194803
sample 12_B cells	SUB05	yes	B cells	non-cancer	blood	wgbs	no	no	ACCEL-NGS Methyl-Seq DNA Library + Novaseq	83	556613912	37	26773049
sample 15_B cells	SUB59	no	B cells	non-cancer	blood	wgbs	no	no	ACCEL-NGS Methyl-Seq DNA Library + Novaseq	84	613344089	41	26868972
sample 14_B cells	SUB54	yes	B cells	non-cancer	blood	wgbs	no	no	ACCEL-NGS Methyl-Seq DNA Library + Novaseq	85	578429885	39	26550407
sample 13_B cells	SUB06	yes	B cells	non-cancer	blood	wgbs	no	no	ACCEL-NGS Methyl-Seq DNA Library + Novaseq	84.52	806454512	54	26898658
sample 105_B cells	SUB75	yes	B cells	non-cancer	blood	wgbs	no	no	ACCEL-NGS Methyl-Seq DNA Library + Novaseq	87.745	905480344	60	26896555
sample 16_bladder epith cells	SUB22	no	Bladder epith cells	non-cancer	bladder	wgbs	no	no	ACCEL-NGS Methyl-Seq DNA Library + Novaseq	83	672655648	45	26982492
sample 17_bladder epith cells	SUB37	no	Bladder epith cells	non-cancer	bladder	wgbs	no	no	ACCEL-NGS Methyl-Seq DNA Library + Novaseq	85	427017021	28	26137409
sample 18_brain	SUB49	yes	brain frontal cortex	non-cancer	brain	Agilent II	no	no	Agilent SureSelect methyl-seq + HiSeq2500	92.3	8430235	20	937249
sample 19_brain	SUB40	no	brain frontal cortex	non-cancer	brain	Agilent I	no	no	Agilent SureSelect methyl-seq + HiSeq2500	93.2	25863567	61	2164267
sample 21_brain	SUB44	no	brain frontal cortex	non-cancer	brain	Agilent I	no	yes	Agilent SureSelect methyl-seq + HiSeq2500	93.9	8893620	21	910677
sample 24_brain	SUB39	yes	brain frontal cortex	non-cancer	brain	wgbs	yes	no	Nextera transposase-based library + Illumina X	73	228267603	19	23113903
sample 20_brain	SUB42	no	brain frontal cortex	non-cancer	brain	wgbs	no	no	Illumina TruSeq DNA Methylation + Novaseq	81	481721648	32	24353358
sample 22_brain	SUB44	no	brain frontal cortex	non-cancer	brain	wgbs	no	yes	Illumina TruSeq DNA Methylation + Novaseq	81	518339578	35	24705934
sample 23_brain	SUB45	yes	brain frontal cortex	non-cancer	brain	wgbs	no	no	Illumina TruSeq DNA Methylation + Novaseq	81	647418623	43	25400223
sample 25_brain	SUB48	no	brain hippocampal formation	non-cancer	brain	Agilent I	no	no	Agilent SureSelect methyl-seq + HiSeq2500	91.5	19530337	46	1864136
sample 26_brain	SUB49	yes	brain temporal cortex	non-cancer	brain	Agilent II	no	no	Agilent SureSelect methyl-seq + HiSeq2500	84	15749958	37	1738418
sample 27_brain	SUB49	yes	brain temporal cortex	non-cancer	brain	Agilent II	no	no	Agilent SureSelect methyl-seq + HiSeq2500	82.5	17612081	42	1859963
sample 28_brain	SUB50	no	brain temporal cortex	non-cancer	brain	Agilent II	no	no	Agilent SureSelect methyl-seq + HiSeq2500	81.6	13962136	33	1604628
sample 29_brain	SUB46	no	brain temporal cortex	non-cancer	brain	Agilent II	no	no	Agilent SureSelect methyl-seq + HiSeq2500	82.3	25136705	59	2161269
sample 30_brain	SUB47	no	brain temporal cortex	non-cancer	brain	Agilent II	no	no	Agilent SureSelect methyl-seq + HiSeq2500	90.9	30949076	73	2322946
sample 31_breast	SUB13	no	breast	non-cancer	breast	wgbs	no	no	ACCEL-NGS Methyl-Seq DNA Library + Novaseq	84.73	648358766	43	26586294
sample 1_breast	SUB14	no	breast	non-cancer	breast	wgbs	no	no	ACCEL-NGS Methyl-Seq DNA Library + Novaseq	85.86	607412738	40	26272498
sample 88_DLBCL	SUB08	no	diffuse large B cell lymphoma	cancer	lymph node	wgbs	no	no	ACCEL-NGS Methyl-Seq DNA Library + Novaseq	84.79	604031856	40	26353217
sample 89_DLBCL	SUB09	no	diffuse large B cell lymphoma	cancer	lymph node	wgbs	no	no	ACCEL-NGS Methyl-Seq DNA Library + Novaseq	84.13	537488427	36	26266662
sample 32_fetal heart	SUB61	no	fetal heart	non-cancer	heart_fetal	Agilent I	no	no	Agilent SureSelect methyl-seq + HiSeq2500	92.8	26280351	62	2018834
sample 33_fetal heart	SUB62	no	fetal heart	non-cancer	heart_fetal	Agilent I	no	no	Agilent SureSelect methyl-seq + HiSeq2500	93.1	32001052	76	2240218
sample 34_fetal lung	SUB60	no	fetal lung	non-cancer	lung	Agilent I	no	no	Agilent SureSelect methyl-seq + HiSeq2500	92.9	28511169	67	1989926
sample 90_FL	SUB07	no	follicular lymphoma	cancer	lymph node	wgbs	no	no	ACCEL-NGS Methyl-Seq DNA Library + Novaseq	84.9	537668108	36	26745644
sample 95_GBM	SUB15	no	gbm	cancer	brain	wgbs	no	no	ACCEL-NGS Methyl-Seq DNA Library + Novaseq	81	615828605	41	26651721
sample 96_GBM	SUB11	no	gbm	cancer	brain	wgbs	no	no	ACCEL-NGS Methyl-Seq DNA Library + Novaseq	82	509129155	34	26083511
sample 94_GBM	SUB12	no	gbm	cancer	brain	wgbs	no	no	ACCEL-NGS Methyl-Seq DNA Library + Novaseq	83	376729983	25	24403298
sample 91_GBM	SUB17	no	gbm	cancer	brain	wgbs	no	no	ACCEL-NGS Methyl-Seq DNA Library + Novaseq	83.52	603402104	40	26631740
sample 92_GBM	SUB18	no	gbm	cancer	brain	wgbs	no	no	ACCEL-NGS Methyl-Seq DNA Library + Novaseq	85.79	638688745	43	26424768
sample 106_GBM	SUB76	no	gbm	cancer	brain	wgbs	no	no	ACCEL-NGS Methyl-Seq DNA Library + Novaseq	85.425	946074062	63	26904946
sample 35_GM12878 LCL	SUB33	no	LBCL	non-cancer	cell line	Agilent II	no	yes	Agilent SureSelect methyl-seq + HiSeq2500	88.7	41558702	98	2484538
sample 36_GM12878 LCL	SUB33	no	LBCL	non-cancer	cell line	wgbs	no	yes	ACCEL-NGS Methyl-Seq DNA Library + Novaseq	85	689979372	46	26969952
sample 37_macrophages type 1	SUB72	yes	macrophages 1	non-cancer	blood	wgbs	no	no	ACCEL-NGS Methyl-Seq DNA Library + Novaseq	84	559596093	37	26886998
sample 38_macrophages type 2	SUB72	yes	macrophages 2	non-cancer	blood	wgbs	no	no	ACCEL-NGS Methyl-Seq DNA Library + Novaseq	84	518345620	35	26628928
sample 40_mammary epith cells	SUB16	no	Mammary epith cells	non-cancer	breast	wgbs	no	no	ACCEL-NGS Methyl-Seq DNA Library + Novaseq	82	526767300	35	26552252
sample 39_mammary epith cells	SUB21	no	Mammary epith cells	non-cancer	breast	wgbs	no	no	ACCEL-NGS Methyl-Seq DNA Library + Novaseq	83	372722167	25	25766554
sample 41_mammary epith cells	SUB20	no	Mammary epith cells	non-cancer	breast	wgbs	no	no	ACCEL-NGS Methyl-Seq DNA Library + Novaseq	85	656097853	44	26930925
sample 43_monocytes	SUB29	no	monocytes	non-cancer	blood	wgbs	no	no	ACCEL-NGS Methyl-Seq DNA Library + Novaseq	83	605931054	40	25684774
sample 44_monocytes	SUB30	no	monocytes	non-cancer	blood	wgbs	no	no	ACCEL-NGS Methyl-Seq DNA Library + Novaseq	83	702054335	47	27058400
sample 45_monocytes	SUB31	no	monocytes	non-cancer	blood	wgbs	no	no	ACCEL-NGS Methyl-Seq DNA Library + Novaseq	84	476907016	32	26568148
sample 42_monocytes	SUB72	yes	monocytes	non-cancer	blood	wgbs	no	no	ACCEL-NGS Methyl-Seq DNA Library + Novaseq	84	573936740	38	26815710
sample 103_monocytes	SUB58	yes	monocytes	non-cancer	blood	wgbs	no	no	ACCEL-NGS Methyl-Seq DNA Library + Novaseq	85.5	746393388	50	26771476
sample 107_monocytes	SUB55	yes	monocytes	non-cancer	blood	wgbs	no	no	ACCEL-NGS Methyl-Seq DNA Library + Novaseq	86.01	807360896	54	26758379
sample 108_monocytes	SUB56	yes	monocytes	non-cancer	blood	wgbs	no	no	ACCEL-NGS Methyl-Seq DNA Library + Novaseq	86.27	764414029	51	26852196
sample 98_myeloma	SUB02	no	multiple myeloma	cancer	bone marrow	wgbs	no	no	Illumina TruSeq DNA Methylation + Novaseq	76	347958814	23	23097547
sample 97_myeloma	SUB01	yes	multiple myeloma	cancer	bone marrow	wgbs	no	no	Illumina TruSeq DNA Methylation + Novaseq	78	360556974	24	23375117
sample 100_myeloma	SUB04	yes	multiple myeloma	cancer	bone marrow	wgbs	no	no	ACCEL-NGS Methyl-Seq DNA Library + Novaseq	84	593014558	40	26704645
sample 101_myeloma	SUB05	yes	multiple myeloma	cancer	bone marrow	wgbs	no	no	ACCEL-NGS Methyl-Seq DNA Library + Novaseq	84	595268086	40	25922882
sample 99_myeloma	SUB03	yes	multiple myeloma	cancer	bone marrow	wgbs	no	no	ACCEL-NGS Methyl-Seq DNA Library + Novaseq	84.59	617530639	41	26632926
sample 102_myeloma	SUB06	yes	multiple myeloma	cancer	bone marrow	wgbs	no	no	ACCEL-NGS Methyl-Seq DNA Library + Novaseq	84.21	735950639	49	26819244
sample 104_myeloma	SUB75	yes	multiple myeloma	cancer	bone marrow	wgbs	no	no	ACCEL-NGS Methyl-Seq DNA Library + Novaseq	85.585	898389811	60	26908576
sample 47_glial cells	SUB39	yes	NeuN- glia	non-cancer	brain	wgbs	no	no	Nextera transposase-based library + Illumina X	77	371177322	31	24313839
sample 48_glial cells	SUB43	no	NeuN- glia	non-cancer	brain	wgbs	no	no	Nextera transposase-based library + Illumina X	78	393708987	33	26705145
sample 46_glial cells	SUB41	yes	NeuN- glia	non-cancer	brain	wgbs	no	no	ACCEL-NGS Methyl-Seq DNA Library + Novaseq	84	612146651	41	27149914
sample 49_glial cells	SUB45	yes	NeuN- glia	non-cancer	brain	wgbs	no	no	ACCEL-NGS Methyl-Seq DNA Library + Novaseq	84.09	602407376	40	26687850
sample 52_neurons	SUB51	no	NeuN+ neurons	non-cancer	brain	wgbs	no	no	Nextera transposase-based library + Illumina X	76	317109636	26	24799298
sample 53_neurons	SUB45	yes	NeuN+ neurons	non-cancer	brain	wgbs	no	no	Nextera transposase-based library + Illumina X	77	220577711	18	22496548
sample 54_neurons	SUB52	no	NeuN+ neurons	non-cancer	brain	wgbs	no	no	Nextera transposase-based library + Illumina X	77	296799765	25	25073231
sample 51_neurons	SUB53	no	NeuN+ neurons	non-cancer	brain	wgbs	no	no	Bioinformatically pooled library (ACCEL-NGS + Nextera transposase-based livrary)	81	856271232	57	27389464
sample 50_neurons	SUB41	yes	NeuN+ neurons	non-cancer	brain	wgbs	no	no	Bioinformatically pooled library (ACCEL-NGS + Illumina TruSeq livrary)	82	920356610	61	27399399
sample 55_PBL	SUB70	no	PBL	non-cancer	blood	Agilent II	no	no	Agilent SureSelect methyl-seq + HiSeq2500	81.8	18612627	44	1883355
sample 56_PBL	SUB55	yes	PBL	non-cancer	blood	Agilent II	no	no	Agilent SureSelect methyl-seq + HiSeq2500	81	16449053	39	1613775
sample 57_PBL	SUB32	no	PBL	non-cancer	blood	Agilent II	no	no	Agilent SureSelect methyl-seq + HiSeq2500	89.6	37682719	89	2416618
sample 58_PBL	SUB58	yes	PBL	non-cancer	blood	wgbs	no	no	ACCEL-NGS Methyl-Seq DNA Library + Novaseq	82	449875251	30	26133066
sample 59_PBL	SUB56	yes	PBL	non-cancer	blood	wgbs	no	no	ACCEL-NGS Methyl-Seq DNA Library + Novaseq	83	522190287	35	26746580
sample 60_placenta	SUB63	no	placenta	non-cancer	placenta	Agilent I	no	no	Agilent SureSelect methyl-seq + HiSeq2500	93.7	33782187	80	2319014
sample 61_placenta	SUB64	no	placenta	non-cancer	placenta	Agilent I	yes	no	Agilent SureSelect methyl-seq + HiSeq2500	65.4	10206574	24	1390095
sample 62_placenta	SUB38	yes	placenta	non-cancer	placenta	wgbs	no	no	Illumina TruSeq DNA Methylation + Novaseq	76	340753370	23	23499414
sample 63_cytotrophoblast	SUB38	yes	placenta CTB_fet	non-cancer	placenta	wgbs	no	no	ACCEL-NGS Methyl-Seq DNA Library + Novaseq	83	504837092	34	26505848
sample 109_cytotrophoblast_mat	SUB38	yes	placenta CTB_mat	non-cancer	placenta	wgbs	no	no	Illumina TruSeq DNA Methylation + Novaseq	77	507475593	34	25767270
sample 110_extracillous_trophoblast_mat	SUB38	yes	placenta EVT_mat	non-cancer	placenta	wgbs	no	no	Illumina TruSeq DNA Methylation + Novaseq	77	356395507	24	24253580
sample 64_lymph node	SUB10	no	reactive lymph node	non-cancer	lymph node	wgbs	no	no	ACCEL-NGS Methyl-Seq DNA Library + Novaseq	84.56	557508839	37	26395644
sample 65_T cells	SUB73	no	T cells CD3	non-cancer	blood	Agilent I	no	no	Agilent SureSelect methyl-seq + HiSeq2500	90.3	15172486	36	1793677
sample 66_T cells	SUB24	no	T cells CD3	non-cancer	blood	Agilent I	yes	no	Agilent SureSelect methyl-seq + HiSeq2500	73.6	18384788	44	1839226
sample 67_T cells	SUB23	no	T cells CD3	non-cancer	blood	Agilent II	no	yes	Agilent SureSelect methyl-seq + HiSeq2500	88.6	48055043	114	2544928
sample 70_T cells	SUB25	no	T cells CD3	non-cancer	blood	Agilent II	no	yes	Agilent SureSelect methyl-seq + HiSeq2500	91	31658341	75	2302257
sample 73_T cells	SUB26	no	T cells CD3	non-cancer	blood	Agilent II	no	no	Agilent SureSelect methyl-seq + HiSeq2500	79	14639175	35	1667650
sample 74_T cells	SUB27	no	T cells CD3	non-cancer	blood	Agilent II	no	yes	Agilent SureSelect methyl-seq + HiSeq2500	82.5	22524107	53	2008202
sample 76_T cells	SUB71	no	T cells CD3	non-cancer	blood	Agilent I	no	no	Agilent SureSelect methyl-seq + HiSeq2500	93.4	28804323	68	2247253
sample 68_T cells	SUB23	no	T cells CD3	non-cancer	blood	wgbs	no	yes	Nextera transposase-based library + Illumina X	76	328861381	27	26117048
sample 78_T cells	SUB54	yes	T cells CD3	non-cancer	blood	wgbs	no	no	Nextera transposase-based library + Illumina X	78	431337686	36	26934829
sample 80_T cells	SUB56	yes	T cells CD3	non-cancer	blood	wgbs	no	no	Illumina TruSeq DNA Methylation + Novaseq	78	388788358	26	24922877
sample 79_T cells	SUB55	yes	T cells CD3	non-cancer	blood	wgbs	no	no	Illumina TruSeq DNA Methylation + Novaseq	79	410773926	27	24768986
sample 75_T cells	SUB27	no	T cells CD3	non-cancer	blood	wgbs	no	yes	Illumina TruSeq DNA Methylation + Novaseq	80	353556612	24	23626969
sample 81_T cells	SUB57	yes	T cells CD3	non-cancer	blood	wgbs	no	no	ACCEL-NGS Methyl-Seq DNA Library + Novaseq	81	473976229	32	26084178
sample 72_T cells	SUB74	no	T cells CD3	non-cancer	blood	wgbs	no	no	ACCEL-NGS Methyl-Seq DNA Library + Novaseq	82	510776253	34	26133196
sample 71_T cells	SUB25	no	T cells CD3	non-cancer	blood	wgbs	no	yes	ACCEL-NGS Methyl-Seq DNA Library + Novaseq	83	524642488	35	26220817
sample 69_T cells	SUB28	no	T cells CD3	non-cancer	blood	wgbs	no	no	Bioinformatically pooled library (ACCEL-NGS + Illumina TruSeq livrary)	84	563609982	38	26783035
sample 77_T cells	SUB36	no	T cells CD3	non-cancer	blood	wgbs	no	no	ACCEL-NGS Methyl-Seq DNA Library + Novaseq	85	568028949	38	26939103
sample 84_T cells CD4	SUB57	yes	T cells CD4	non-cancer	blood	wgbs	no	no	ACCEL-NGS Methyl-Seq DNA Library + Novaseq	79	426649644	28	25751047
sample 85_T cells CD4	SUB58	yes	T cells CD4	non-cancer	blood	wgbs	no	no	ACCEL-NGS Methyl-Seq DNA Library + Novaseq	82	511130223	34	26407403
sample 82_T cells CD4	SUB34	no	T cells CD4	non-cancer	blood	wgbs	no	no	ACCEL-NGS Methyl-Seq DNA Library + Novaseq	83	449984306	30	26453766
sample 83_T cells CD4	SUB35	no	T cells CD4	non-cancer	blood	wgbs	no	no	ACCEL-NGS Methyl-Seq DNA Library + Novaseq	83	633229900	42	23043738
sample 86_T cells CD8	SUB57	yes	T cells CD8	non-cancer	blood	wgbs	no	no	ACCEL-NGS Methyl-Seq DNA Library + Novaseq	83	747537690	50	26868645
sample 87_T cells CD8	SUB58	yes	T cells CD8	non-cancer	blood	wgbs	no	no	ACCEL-NGS Methyl-Seq DNA Library + Novaseq	84	620051780	41	26791629
