# Supplementary material for: Allele-specific DNA methylation is increased in cancers and its dense mapping in normal plus neoplastic cells increases the yield of disease-associated regulatory SNPs
Source: Genome Biol. 2020 Jun 29;21:153. doi: 10.1186/s13059-020-02059-3 (PMC7322865; doi:10.1186/s13059-020-02059-3)
Supplement: Supplementary file 7 — Additional file 7: Table S6. ASM loci tested for validations by targeted bisulfite sequencing. [file 13059_2020_2059_MOESM7_ESM.xlsx]

## Sheet: Table S6
Table S6. ASM loci tested for validations by targeted bisulfite sequencing Primers for bisulfite PCR were designed using MethPrimer, with the resulting amplicons spanning the indicated genomic coordinates.
asm index snpid	asm dmr	DMR best snp overall rank	hypermeth allele; or most frequent hypermeth allele when switching occurs	bisulfite PCR amplicon	ASM frequency in primary dataset: index samples with ASM (total hets)	ASM validations by targeted bis-seq
rs4534404	chr1:161348811-161349134	167	REF	chr1:161,348,927-161,349,216	5 (8)	validated in >2 samples
rs34203757	chr12:65515672-65516002	256	REF	chr12:65,515,710-65,515,905	8 (16)	validated in >2 samples
rs2836783	chr21:40329109-40329327	391	ALT	chr21:40,329,112-40,329,498	9 (35)	validated in >2 samples
rs7087552	chr10:27702411-27703231	472	REF	chr10:27,702,491-27,702,831	10 (23)	validated in >2 samples
rs2549004	chr5:131827669-131827952	1021	REF	chr5:131827747-131827996	8 (39)	validated in >2 samples
rs17726078	chr2:172974416-172974866	1125	ALT	chr2:172974504-172974815	9 (51)	validated in >2 samples
rs2302153	chr2:234847658-234847944	1293	REF	chr2:234,847,684-234,847,894	8 (44)	validated in 1/2 index samples tested; not tested in other samples
rs2517646	chr6:30122522-30122565	1527	ALT	chr6:30,122,392-30,122,727	8 (37)	validated in >2 samples
rs2283639	chr21:40176505-40176743	1579	REF	chr21:40,173,413-40,173,712	8 (41)	validated in >2 samples
rs2427290	chr20:60914915-60915692	1781	REF	chr20:60,914,360-60,914,609	8 (33)	validated in >2 samples
rs398206	chr21:42741829-42742534	2129	ALT	chr21:42,741,904-42,742,159	19 (44)	validated in >2 samples
rs3755265	chr2:103052681-103052768	2294	ALT	chr2:103052602-103052935	7 (37)	validated in >2 samples
rs10411630	chr19:49890902-49891648	4356	ALT	chr19:49,868,973-49,869,235	16 (46)	validated in >2 samples
rs11755420	chr6:34760867-34760991	5191	REF	chr6:34,760,763-34,761,057	3 (45)	validated in 1/2 index samples tested; not tested in other samples
rs6944877	chr7:1952420-1952847	5710	REF	chr7:1,952,467-1,952,761	7 (43)	validated in >2 samples
rs2936871	chr10:123356040-123356236	6873	ALT	chr10:123356000-123356316	4 (23)	validated in >2 samples
rs6478867	chr9:131903777-131904005	7278	REF	chr9:131,903,716-131,904,045	4 (38)	validated in >2 samples
rs4403743	chr10:102496695-102496732	7865	ALT	chr10:102,496,473-102,496,796	2 (23)	validated in >2 samples
rs2228539	chr19:6926325-6926506	9119	REF	chr19:6,926,182-6,926,537	2 (28)	validated in >2 samples
rs2073247	chr14:37130601-37130803	10095	NA	chr14:37130610-37130891	4 (35)	ASM not found in normal somatic cells or tissues; validated for an index sample (GM12878 LCL) by SureSelect and WGBS
rs2853677	chr5:1287102-1287248	10353	REF	chr5:1287124-1287406	2 (37)	validated in >2 samples
rs5003893	chr3:156879057-156879083	10366	REF	chr3:156,878,805-156,879,152	2 (32)	validated in >2 samples
rs35907548	chr12:129282105-129282241	10608	ALT	chr12:129,281,989-129,282,361	2 (18)	validated in >2 samples
rs2757044	chr6:167371754-167371878	11933	REF	chr6:167,371,693-167,372,027	2 (43)	validated in 1/1 new sample tested; sub-threshold ASM in 1/1 index sample tested
rs12198180	chr6:159360399-159360575	12438	REF	chr6:159,360,331-159,360,657	2 (14)	validated in the available index sample
rs34465449	chr17:43511353-43511448	13239	REF	chr17:43,511,262-43,511,587	2 (21)	validated in the available index sample
rs1876518	chr2:65608811-65608882	14368	REF	chr2:65608684-65608964	2 (19)	validated in >2 samples
rs7075634	chr10:22852792-22853212	14431	REF	chr10:22,852,911-22,853,210	2 (22)	validated in >2 samples
rs799906	chr17:41278134-41278425	15700	Switching	chr17:41278058-41278338	2 (42)	validated in >2 samples
rs10479000	chr5:131607071-131607526	16551	NA	chr5:131607185-131607454	2 (18)	not validated
rs2517511	chr6:31029834-31029961	16761	REF	ch6:31029834-31029961	2 (45)	validated in the available index sample
