# Supplementary material for: Allele-specific DNA methylation is increased in cancers and its dense mapping in normal plus neoplastic cells increases the yield of disease-associated regulatory SNPs
Source: Genome Biol. 2020 Jun 29;21:153. doi: 10.1186/s13059-020-02059-3 (PMC7322865; doi:10.1186/s13059-020-02059-3)
Supplement: Supplementary file 8 — Additional file 8: Table S7. Complete list of polymorphic CTCF and TF binding motifs found to be significantly enriched among ASM loci, requiring that the motif be disrupted by the ASM index SNP. [file 13059_2020_2059_MOESM8_ESM.xlsx]

## Sheet: Table S7
Table S7. Complete list of polymorphic CTCF and TF binding motifs found to be significantly enriched among ASM loci, requiring that the motif be disrupted by the ASM index SNP. Results are from testing for enrichment of motif occurrences in which the motif is disrupted by the ASM index SNP, with a significant difference in affinity score between the two alleles. Significant enrichment among ASM l…
motif	n_tot	n_asm	n_no_asm	or	p	fdr
ABF1_MA0570_1	301	162	139	2.59291	2.105e-16	2.153e-15
ACE2_MA0267_1	64	37	27	3.03605	1.16e-05	4.373e-05
ADR1_MA0268_1	23	18	5	7.97176	4.021e-05	0.0001425
AHR_1	135	93	42	4.91928	1.13e-17	1.287e-16
AHR_ARNT_2	167	116	51	5.05845	5.71e-22	8.51e-21
ANT_MA0571_1	15	12	3	8.85499	0.00072897	0.00216533
AP1_1	49	25	24	2.30644	0.00346775	0.00918162
AP1_4	68	36	32	2.49198	0.00017291	0.00056089
AP1_5	397	192	205	2.08373	3.321e-13	2.657e-12
AP1_6	132	73	59	2.74452	8.44e-09	4.548e-08
AP1_7	27	16	11	3.22007	0.0028371	0.00765959
AP1_disc10	2397	1146	1251	2.09682	8.305e-70	1.547e-67
AP1_disc2	31	19	12	3.50567	0.00067023	0.00200454
AP1_disc3	63	45	18	5.54248	8.4e-10	5.071e-09
AP1_disc5	77	45	32	3.11655	9.013e-07	3.885e-06
AP1_disc6	47	24	23	2.31038	0.00412432	0.0108103
AP1_disc8	47	40	7	12.6685	5.791e-10	3.52e-09
AP1_disc9	127	76	51	3.30674	4.141e-11	2.865e-10
AP3_1	22	14	8	3.874	0.00225011	0.00620327
AP3_MA0556_1	32	18	14	2.84641	0.00333808	0.00890154
AR_1	14	10	4	5.53361	0.0038339	0.0100998
AR_3	20	13	7	4.11106	0.00257016	0.00698954
AR_MA0007_2	37	21	16	2.90605	0.00131046	0.00374933
ARG81_MA0272_1	48	34	14	5.38136	1.171e-07	5.675e-07
Arnt_Ahr_MA0006_1	335	181	154	2.61664	2.24e-18	2.68e-17
Arnt_MA0004_1	261	180	81	4.95623	7.664e-33	2.082e-31
ASCL2_2	83	44	39	2.49976	3.146e-05	0.00011318
ASG1_MA0275_1	200	151	49	6.86731	1.247e-31	3.127e-30
ASH1_MA0276_1	37	21	16	2.90605	0.00131046	0.00374933
ATF1_1	358	176	182	2.15079	5.283e-13	4.201e-12
ATF1_4	70	41	29	3.1328	2.563e-06	1.043e-05
ATF2_1	38	28	10	6.20294	7.326e-07	3.195e-06
ATF2_2	95	47	48	2.16941	0.00016297	0.00053062
ATF3_disc2	41	25	16	3.46036	0.0001062	0.00035553
ATF3_disc4	214	119	95	2.7832	1.131e-13	9.395e-13
ATF4_1	154	97	57	3.78005	1.776e-15	1.716e-14
ATF4_3	54	30	24	2.7685	0.00020214	0.00064765
ATF7_1	26	19	7	6.01049	5e-05	0.00017504
AtMYB84_MA0576_1	292	146	146	2.22238	1.025e-11	7.367e-11
Atoh1_MA0461_1	177	118	59	4.44755	9.226e-21	1.266e-19
AZF1_MA0277_1	47	31	16	4.29228	2.237e-06	9.189e-06
BACH1_1	73	52	21	5.49143	4.598e-11	3.164e-10
Bach1_Mafk_MA0591_1	93	62	31	4.43675	1.309e-11	9.305e-11
BACH2_1	203	97	106	2.03016	4.919e-07	2.174e-06
BAS1_MA0278_1	31	19	12	3.50567	0.00067023	0.00200454
BATF_disc1	78	55	23	5.3038	1.886e-11	1.337e-10
BATF_disc2	32	21	11	4.22752	0.00010788	0.00035931
BATF_disc3	17	13	4	7.1949	0.00055872	0.00169238
BATF_JUN_MA0462_1	54	39	15	5.76268	8.294e-09	4.479e-08
BATF3_1	50	24	26	2.04364	0.0116137	0.0274602
BCL_disc1	458	332	126	5.92068	2.541e-64	3.012e-62
BCL_disc10	2467	1243	1224	2.33962	5.046e-94	2.632e-91
BCL_disc2	94	74	20	8.21578	6.742e-17	7.206e-16
BCL_disc3	111	67	44	3.37782	3.695e-10	2.294e-09
BCL_disc6	110	73	37	4.37882	2.647e-13	2.157e-12
BCL_disc7	121	58	63	2.04021	9.091e-05	0.00030713
Bcl6_MA0463_1	18	13	5	5.75577	0.00088177	0.00259556
BDP1_disc1	246	172	74	5.18252	3.475e-32	8.973e-31
BHLHE40_1	141	85	56	3.36939	1.812e-12	1.386e-11
BHLHE40_disc2	2132	1049	1083	2.21398	5.306e-72	1.384e-69
BHLHE41_2	56	34	22	3.42381	6.935e-06	2.692e-05
BRCA1_2	34	18	16	2.49048	0.00793418	0.0196322
BRCA1_disc1	531	310	221	3.14041	3.044e-38	1.087e-36
BRCA1_MA0133_1	39	30	9	7.38546	1.444e-07	6.871e-07
brk_MA0213_1	158	86	72	2.65054	1.112e-09	6.634e-09
btd_MA0443_1	442	215	227	2.10877	5.954e-15	5.487e-14
bZIP911_MA0097_1	175	96	79	2.69761	6.967e-11	4.719e-10
BZR1_MA0550_1	187	93	94	2.19509	8.049e-08	3.968e-07
CACD_1	331	203	128	3.5375	6.507e-29	1.426e-27
CAT8_MA0280_1	65	43	22	4.33229	2.273e-08	1.193e-07
CBF1_MA0281_1	185	91	94	2.14765	2.121e-07	9.896e-07
CCNT2_disc2	503	244	259	2.09926	1.333e-16	1.385e-15
CDC5_MA0579_1	116	66	50	2.92751	1.049e-08	5.628e-08
CEBPA_MA0102_3	62	45	17	5.86866	5.194e-10	3.173e-09
CEBPB_3	42	29	13	4.9418	1.704e-06	7.064e-06
CEBPB_5	33	22	11	4.42907	5.605e-05	0.00019543
CEBPB_disc1	32	27	5	11.9636	3.443e-07	1.548e-06
CEBPB_MA0466_1	171	104	67	3.44842	3.043e-15	2.855e-14
CEBPE_1	14	13	1	28.7818	0.00120609	0.00347568
CEBPG_2	14	11	3	8.11662	0.00130678	0.00374925
CEBPG_3	45	32	13	5.45394	2.517e-07	1.146e-06
CENPB_1	67	33	34	2.14948	0.00174981	0.00491757
CEP3_MA0282_1	64	39	25	3.45674	1.31e-06	5.495e-06
CHD2_disc1	32	23	9	5.65997	1.045e-05	3.957e-05
CHD2_disc2	106	74	32	5.13331	1.109e-14	1.007e-13
CHD2_disc3	2450	1170	1280	2.09365	6.108e-71	1.448e-68
che_1_MA0260_1	108	92	16	12.7819	5.348e-21	7.419e-20
CLOCK_1	14	12	2	13.2828	0.0007079	0.00210514
CLOCK_ARNTL_1	227	108	119	2.01403	1.471e-07	6.988e-07
CNC_maf_S_MA0530_1	32	21	11	4.22752	0.00010788	0.00035931
COMP1_1	30	20	10	4.42869	0.00012242	0.00040311
CREB1_3	150	82	68	2.6756	2.08e-09	1.203e-08
CREB1_4	74	47	27	3.85877	2.297e-08	1.203e-07
CREB1_5	178	94	84	2.48359	1.466e-09	8.652e-09
CREB1_6	180	98	82	2.65316	7.624e-11	5.151e-10
CREB1_MA0018_2	59	30	29	2.29088	0.00146647	0.00416618
CREB3_2	106	57	49	2.57866	1.19e-06	5.021e-06
CREB3L1_2	73	43	30	3.17637	1.204e-06	5.066e-06
CREB3L1_4	169	103	66	3.4669	3.482e-15	3.232e-14
CREB3L2_1	41	31	10	6.86869	1.177e-07	5.675e-07
CREB3L2_2	368	195	173	2.5102	1.646e-18	2.025e-17
CREB5_1	62	34	28	2.68973	0.00010674	0.00035689
CST6_MA0286_1	75	42	33	2.82009	8.419e-06	3.224e-05
CTCF_1	80	69	11	13.9277	4.935e-16	4.931e-15
CTCF_2	201	145	56	5.76716	1.019e-28	2.197e-27
CTCF_disc1	21	15	6	5.53488	0.00039749	0.00123117
CTCF_disc10	135	71	64	2.4602	1.83e-07	8.601e-07
CTCF_disc2	315	234	81	6.46275	2.917e-47	1.521e-45
CTCF_disc3	31	27	4	14.9549	4.405e-07	1.967e-06
CTCF_disc4	244	124	120	2.29514	9.677e-11	6.455e-10
CTCF_disc5	2294	1148	1146	2.29947	2.004e-84	7.467e-82
CTCF_disc6	142	79	63	2.78217	1.456e-09	8.609e-09
CTCF_disc7	105	78	27	6.41503	9.006e-17	9.51e-16
CTCF_MA0139_1	154	137	17	17.9592	3.078e-29	6.919e-28
CTCF_MA0531_1	250	159	91	3.89131	6.08e-25	1.079e-23
CTCFL_disc1	378	249	129	4.31656	3.776e-41	1.563e-39
D_MA0445_1	16	10	6	3.68889	0.0114898	0.0272166
DAL80_MA0289_1	31	23	8	6.36763	6.512e-06	2.542e-05
DAL81_MA0290_1	150	93	57	3.62336	2.133e-14	1.894e-13
DBP_3	13	11	2	12.1752	0.00114815	0.00331237
DBP_4	12	11	1	24.3511	0.00223883	0.00619839
Deaf1_MA0185_1	287	138	149	2.05723	1.142e-09	6.787e-09
dl_1_MA0022_1	29	15	14	2.37161	0.0201623	0.0453696
dl_2_MA0023_1	41	31	10	6.86869	1.177e-07	5.675e-07
DMRT3_1	29	17	12	3.13631	0.00243483	0.00664925
Dof3_MA0021_1	20	12	8	3.3202	0.00857316	0.0210733
DPY_27_MA0540_1	40	20	20	2.21379	0.0120025	0.028175
E2F_disc1	93	53	40	2.9372	2.75e-07	1.241e-06
E2F_disc2	258	146	112	2.89953	2.826e-17	3.127e-16
E2F_disc3	330	191	139	3.06207	1.45e-23	2.393e-22
E2F_disc5	163	81	82	2.19083	5.788e-07	2.55e-06
E2F_disc7	234	135	99	3.03225	6.02e-17	6.487e-16
E2F1_1	42	25	17	3.25672	0.00017371	0.00056209
E2F1_10	348	177	171	2.30292	9.04e-15	8.272e-14
E2F1_12	204	122	82	3.30737	6.285e-17	6.746e-16
E2F1_16	503	282	221	2.85223	3.767e-31	9.183e-30
E2F1_2	91	66	25	5.8587	5.37e-14	4.607e-13
E2F1_20	99	55	44	2.77097	4.799e-07	2.128e-06
E2F1_3	108	63	45	3.1048	6.687e-09	3.656e-08
E2F1_6	323	160	163	2.18226	2.766e-12	2.079e-11
E2F1_7	197	107	90	2.64012	1.242e-11	8.853e-11
E2F1_MA0024_2	557	276	281	2.1914	3.397e-20	4.43e-19
E2F2_3	83	49	34	3.1945	1.993e-07	9.317e-07
E2F4_MA0470_1	716	351	365	2.15008	2.832e-24	4.828e-23
E2F6_MA0471_1	274	179	95	4.20063	1.655e-29	3.785e-28
E2F7_1	106	55	51	2.39022	7.543e-06	2.919e-05
E2F8_1	67	36	31	2.57243	0.0001164	0.0003851
EBF1_1	40	30	10	6.64675	2.152e-07	9.986e-07
EBF1_2	44	26	18	3.19893	0.00015019	0.00049208
EBF1_3	163	107	56	4.2467	2.041e-18	2.464e-17
EBF1_disc1	50	36	14	5.69855	3.328e-08	1.707e-07
EBF1_MA0154_2	89	68	21	7.18753	2.895e-15	2.725e-14
ECM22_MA0292_1	183	90	93	2.14682	2.499e-07	1.141e-06
EDS1_MA0294_1	49	25	24	2.30644	0.00346775	0.00918162
EFL_1_MA0541_1	225	111	114	2.1614	8.062e-09	4.362e-08
EGR_1	944	456	488	2.0952	2.394e-29	5.43e-28
EGR_2	1069	575	494	2.62738	1.072e-54	7.557e-53
EGR1_1	575	331	244	3.03892	3.312e-39	1.27e-37
EGR1_2	740	448	292	3.45576	3.177e-60	3.069e-58
EGR1_3	136	90	46	4.34546	5.685e-16	5.659e-15
EGR1_4	282	187	95	4.39035	1.086e-31	2.751e-30
EGR1_5	74	43	31	3.07383	1.912e-06	7.916e-06
EGR1_6	402	243	159	3.41397	3.976e-33	1.092e-31
EGR1_7	140	78	62	2.79117	1.697e-09	9.992e-09
EGR1_disc1	762	551	211	5.92892	8.29e-106	5.4e-103
EGR1_disc2	439	283	156	4.0619	1.592e-44	7.547e-43
EGR1_disc3	247	141	106	2.95835	3.865e-17	4.236e-16
EGR1_disc7	365	196	169	2.5832	2.109e-19	2.723e-18
EGR1_MA0162_2	575	296	279	2.36985	8.622e-25	1.519e-23
EGR2_1	320	206	114	4.03274	1.043e-32	2.775e-31
EGR2_2	196	112	84	2.96217	5.966e-14	5.068e-13
EGR2_3	135	96	39	5.46992	3.916e-19	4.982e-18
EGR2_MA0472_1	443	249	194	2.86557	7.05e-28	1.436e-26
EGR3_1	462	293	169	3.88285	1.981e-44	9.224e-43
EGR3_2	104	71	33	4.77503	1.214e-13	1.005e-12
EGR3_3	38	28	10	6.20294	7.326e-07	3.195e-06
EGR4_1	711	377	334	2.52942	1.473e-34	4.572e-33
EGR4_2	68	38	30	2.80624	2.421e-05	8.771e-05
EHF_1	193	133	60	4.9334	1.239e-24	2.169e-23
EHF_2	152	108	44	5.45736	2.627e-21	3.744e-20
EHF_MA0598_1	237	172	65	5.90145	4.538e-34	1.315e-32
Eip74EF_MA0026_1	137	86	51	3.74393	8.659e-14	7.238e-13
ELF1_1	265	204	61	7.47258	4.689e-43	2.073e-41
ELF1_2	432	293	139	4.72447	5.532e-51	3.279e-49
ELF1_3	138	95	43	4.90864	5.329e-18	6.261e-17
ELF1_disc1	452	338	114	6.66646	3.122e-68	5.089e-66
ELF1_disc2	2526	1196	1330	2.06023	7.466e-70	1.498e-67
ELF1_MA0473_1	443	303	140	4.85344	1.692e-53	1.161e-51
ELF2_1	95	77	18	9.5008	8.366e-18	9.612e-17
ELF3_1	118	97	21	10.2695	4.019e-22	6.059e-21
ELF3_2	102	61	41	3.29949	3.514e-09	1.975e-08
ELF3_3	75	47	28	3.72086	3.796e-08	1.941e-07
ELF4_1	68	50	18	6.16003	3.822e-11	2.651e-10
ELF5_1	163	113	50	5.02546	2.262e-21	3.241e-20
ELF5_2	239	145	94	3.43246	1.5e-20	2.026e-19
ELF5_3	113	72	41	3.89688	3.784e-12	2.828e-11
ELF5_4	63	44	19	5.13367	2.588e-09	1.484e-08
ELF5_MA0136_1	128	99	29	7.58916	8.824e-22	1.293e-20
ELK1_1	148	122	26	10.4457	1.945e-27	3.903e-26
ELK1_2	629	375	254	3.31479	1.202e-48	6.814e-47
ELK1_3	69	43	26	3.66542	1.74e-07	8.205e-07
ELK1_4	205	116	89	2.89588	5.063e-14	4.373e-13
ELK1_MA0028_1	113	81	32	5.62109	1.418e-16	1.467e-15
ELK3_1	106	69	37	4.13796	3.315e-12	2.484e-11
ELK3_2	91	55	36	3.38743	1.295e-08	6.923e-08
ELK4_1	215	119	96	2.75413	1.71e-13	1.411e-12
ELK4_2	127	75	52	3.20021	1.21e-10	7.971e-10
ELK4_MA0076_2	311	223	88	5.6645	5.578e-43	2.425e-41
EmBP_1_MA0128_1	150	82	68	2.6756	2.08e-09	1.203e-08
ems_MA0219_1	28	15	13	2.55411	0.0133555	0.0310716
EN1_2	283	180	103	3.89545	4.888e-28	1.004e-26
EOMES_1	42	28	14	4.43022	5.469e-06	2.158e-05
EP300_1	199	107	92	2.5826	2.727e-11	1.912e-10
EP300_disc1	131	84	47	3.96804	4.116e-14	3.567e-13
EP300_disc10	203	125	78	3.56343	1.504e-18	1.859e-17
EP300_disc3	33	28	5	12.4074	2.14e-07	9.968e-07
EP300_disc4	417	210	207	2.25924	1.169e-16	1.229e-15
EP300_disc5	95	48	47	2.26289	7.014e-05	0.00023942
EP300_disc8	1182	665	517	2.91685	9.505e-73	2.754e-70
EP300_disc9	2755	1401	1354	2.39847	3.63e-110	4.74e-107
ERF_1	279	182	97	4.18347	6.911e-30	1.595e-28
ERF1_MA0567_1	427	206	221	2.07461	6.25e-14	5.292e-13
ERG_1	140	79	61	2.87354	6.241e-10	3.776e-09
ERG_3	129	84	45	4.1446	1.5e-14	1.354e-13
ERG_4	79	61	18	7.51987	5.583e-14	4.758e-13
Erg_MA0474_1	291	207	84	5.50405	1.672e-39	6.51e-38
ESR1_3	36	22	14	3.47972	0.00026602	0.00084195
ESR1_MA0112_2	45	25	20	2.76801	0.00069321	0.00206617
ESRRA_6	47	33	14	5.22279	2.206e-07	1.022e-06
ETS_1	292	206	86	5.34951	8.234e-39	2.983e-37
ETS_2	123	102	21	10.8019	3.28e-23	5.314e-22
ETS_disc2	388	290	98	6.63816	1.076e-58	9.055e-57
ETS_disc4	236	118	118	2.22046	9.786e-10	5.854e-09
ETS_disc5	32	19	13	3.23593	0.00110667	0.00320687
ETS_disc8	121	69	52	2.94321	4.323e-09	2.399e-08
ETS_disc9	1960	1019	941	2.47991	2.969e-86	1.29e-83
ETS1_1	590	354	236	3.36534	9.612e-47	4.916e-45
ETS1_2	452	318	134	5.32713	6.989e-59	6.075e-57
ETS1_3	47	32	15	4.72651	6.985e-07	3.061e-06
ETS1_4	256	155	101	3.4162	9.335e-22	1.36e-20
ETS1_5	24	17	7	5.3772	0.00018038	0.00058149
ETS1_6	212	127	85	3.32208	1.236e-17	1.396e-16
ETS1_7	34	25	9	6.15283	2.972e-06	1.202e-05
Ets1_MA0098_2	313	241	72	7.49275	1.316e-50	7.628e-49
ETS2_1	221	175	46	8.48995	5.118e-38	1.78e-36
ETV1_1	44	29	15	4.28268	4.832e-06	1.912e-05
ETV2_1	321	211	110	4.28247	6.055e-35	1.903e-33
ETV3_1	168	100	68	3.26621	5.561e-14	4.755e-13
ETV4_1	297	221	76	6.50131	8.233e-45	4.051e-43
ETV4_2	74	51	23	4.91697	2.342e-10	1.475e-09
ETV6_1	86	67	19	7.82724	2.538e-15	2.407e-14
ETV6_2	74	51	23	4.91697	2.342e-10	1.475e-09
ETV7_1	152	101	51	4.40064	7.054e-18	8.213e-17
EWSR1_FLI1_1	112	68	44	3.42842	1.998e-10	1.277e-09
EWSR1_FLI1_MA0149_1	88	44	44	2.21542	0.00019323	0.00062063
FEV_1	220	170	50	7.58469	2.918e-36	9.758e-35
FEV_2	173	117	56	4.64619	3.782e-21	5.303e-20
FEV_MA0156_1	98	84	14	13.3324	2.985e-19	3.835e-18
FHL1_MA0295_1	325	203	122	3.71204	3.553e-30	8.272e-29
FHY3_MA0557_1	227	141	86	3.64818	3.773e-21	5.303e-20
FIGLA_1	28	2	26	0.170095	0.0157569	0.0362381
fkh_MA0446_1	25	14	11	2.81724	0.0101685	0.024442
FLI1_1	223	149	74	4.48371	6.321e-26	1.186e-24
FLI1_2	18	13	5	5.75577	0.00088177	0.00259556
FLI1_3	65	41	24	3.78594	2.259e-07	1.043e-06
FLI1_4	85	53	32	3.67224	6.405e-09	3.509e-08
FLI1_MA0475_1	338	252	86	6.56108	5.128e-51	3.11e-49
FOS_MA0476_1	87	63	24	5.82459	2.125e-13	1.742e-12
FOSL1_MA0477_1	107	65	42	3.43282	4.853e-10	2.978e-09
FOSL2_MA0478_1	67	48	19	5.60162	2.102e-10	1.337e-09
FOXA_disc3	122	89	33	5.99164	1.67e-18	2.044e-17
FOXA_disc4	101	49	52	2.08777	0.00022124	0.00070537
FOXC1_1	35	18	17	2.34393	0.011807	0.0278163
FOXG1_4	37	19	18	2.33676	0.00989313	0.0238901
FOXH1_MA0479_1	29	22	7	6.96068	7.811e-06	3.014e-05
FOXK1_3	25	14	11	2.81724	0.0101685	0.024442
FOXN1_1	615	300	315	2.12591	1.531e-20	2.059e-19
Foxo1_MA0480_1	58	32	26	2.72608	0.00014699	0.00048221
FOXO3_6	53	26	27	2.13213	0.00588715	0.0149938
FOXP3_1	30	19	11	3.82447	0.00040073	0.00123974
GABP_1	525	286	239	2.67421	6.084e-29	1.345e-27
GABPA_1	218	153	65	5.24393	5.624e-29	1.254e-27
GABPA_2	251	172	79	4.8539	4.22e-31	1.019e-29
GABPA_3	176	110	66	3.70397	4.629e-17	5.031e-16
GABPA_MA0062_2	553	339	214	3.553	2.766e-47	1.472e-45
GAL4_MA0299_1	442	222	220	2.24799	2.316e-17	2.592e-16
Gamyb_MA0034_1	34	20	14	3.16303	0.00095417	0.0027845
GATA_disc2	219	107	112	2.12035	2.896e-08	1.496e-07
GATA_disc3	78	64	14	10.1466	4.142e-15	3.831e-14
GATA_disc6	64	31	33	2.08021	0.00342737	0.00910984
GATA1_5	35	24	11	4.83226	1.524e-05	5.655e-05
GATA2_MA0036_2	36	18	18	2.21365	0.0171681	0.0391727
GATA4_2	92	50	42	2.63842	3.638e-06	1.462e-05
GATA5_2	27	15	12	2.76702	0.00859889	0.021077
GCM1_1	72	40	32	2.76949	1.771e-05	6.487e-05
GCM1_3	44	23	21	2.42497	0.00335059	0.00892577
GCM1_4	25	19	6	7.01241	3.204e-05	0.00011509
GCN4_MA0303_1	59	42	17	5.4765	3.365e-09	1.908e-08
GCR1_MA0304_1	124	74	50	3.28383	8.747e-11	5.88e-10
GCR2_MA0305_1	245	193	52	8.28998	1.286e-41	5.408e-40
GEI_11_MA0544_1	202	126	76	3.68686	3.065e-19	3.918e-18
Gfi1_MA0038_1	34	17	17	2.21358	0.0205629	0.0459931
GLI2_1	94	52	42	2.74426	1.164e-06	4.922e-06
GLI2_2	39	31	8	8.58629	5.937e-08	2.966e-07
GLIS2_1	77	48	29	3.6691	3.331e-08	1.707e-07
GLIS2_2	50	28	22	2.81866	0.00027748	0.00087506
GLIS3_1	183	90	93	2.14682	2.499e-07	1.141e-06
GMEB1_1	42	23	19	2.68036	0.00147777	0.0041937
gt_MA0447_1	17	13	4	7.1949	0.00055872	0.00169238
GTF2A_1	79	46	33	3.08936	7.757e-07	3.355e-06
GTF2I_1	271	160	111	3.2088	4.792e-21	6.683e-20
HAC1_MA0310_1	320	168	152	2.45899	1.133e-15	1.111e-14
HAP1_MA0312_1	53	43	10	9.53393	1.358e-10	8.809e-10
HAP5_MA0316_1	28	15	13	2.55411	0.0133555	0.0310716
HCM1_MA0317_1	56	30	26	2.55541	0.00046608	0.00142501
HDAC2_disc4	1770	895	875	2.32934	2.726e-68	4.74e-66
HDAC2_disc5	45	24	21	2.53054	0.00189806	0.00531701
HES5_1	141	74	67	2.44956	1.126e-07	5.471e-07
HES7_1	110	70	40	3.88301	8.044e-12	5.91e-11
HF1H3B_1	413	257	156	3.68329	1.742e-37	5.979e-36
HIC1_1	1115	526	589	2.00527	1.943e-30	4.606e-29
HIC1_3	50	32	18	3.93846	3.311e-06	1.335e-05
HIF1A_ARNT_MA0259_1	475	251	224	2.50011	3.36e-23	5.41e-22
HINFP_1	243	137	106	2.87378	3.913e-16	3.955e-15
HINFP_3	465	245	220	2.48412	1.839e-22	2.807e-21
HINFP_4	374	202	172	2.61653	2.566e-20	3.363e-19
hkb_MA0450_1	343	203	140	3.23331	1.819e-26	3.54e-25
HLF_4	12	11	1	24.3511	0.00223883	0.00619839
HLF_MA0043_1	23	20	3	14.7649	1.374e-05	5.142e-05
HLH_1_MA0545_1	39	19	20	2.10298	0.0203701	0.0457251
HMG_1_MA0044_1	19	13	6	4.79636	0.0014918	0.00422435
HMG_I_Y_MA0045_1	42	21	21	2.21386	0.0100487	0.0242208
HMGA1_1	75	39	36	2.39985	0.00015368	0.0005029
HMGN3_disc1	205	112	93	2.6749	2.563e-12	1.943e-11
HMX3_1	73	47	26	4.00728	1.383e-08	7.345e-08
HNF4_4	33	21	12	3.87512	0.00018198	0.00058594
HNF4_6	509	259	250	2.31101	5.444e-21	7.513e-20
HNF4_disc2	93	53	40	2.9372	2.75e-07	1.241e-06
HNF4_disc4	42	22	20	2.43544	0.00397852	0.0104491
HNF4_disc5	43	36	7	11.3991	3.865e-09	2.163e-08
HNF4A_10	27	15	12	2.76702	0.00859889	0.021077
HNF4A_2	41	20	21	2.10832	0.017018	0.0389325
HNF4A_6	41	23	18	2.82934	0.0009545	0.0027845
HNF4A_8	79	38	41	2.05278	0.00141572	0.00402639
HNF4A_MA0114_2	31	17	14	2.68813	0.00615823	0.0156232
HOXC11_4	27	15	12	2.76702	0.00859889	0.021077
Hoxc9_MA0485_1	21	12	9	2.95122	0.0141383	0.0327466
HOXD9_1	25	21	4	11.6277	6.907e-06	2.685e-05
HSF_disc1	85	56	29	4.28254	2.112e-10	1.34e-09
HSF1_2	37	30	7	9.49607	8.265e-08	4.067e-07
HSF1_3	36	21	15	3.09987	0.00082114	0.00242528
HSF1_MA0486_1	16	10	6	3.68889	0.0114898	0.0272166
HSF2_1	401	219	182	2.68276	1.138e-22	1.777e-21
HY5_MA0551_1	70	42	28	3.32409	8.65e-07	3.735e-06
id1_MA0120_1	18	11	7	3.4782	0.00994553	0.0239944
IKZF1_2	194	106	88	2.67488	9.812e-12	7.108e-11
IKZF3_1	44	24	20	2.65714	0.00125384	0.00360929
IME1_MA0320_1	343	229	114	4.48882	5.569e-39	2.075e-37
INO4_MA0322_1	76	38	38	2.21501	0.00053224	0.00161782
INSM1_1	198	123	75	3.64654	1.204e-18	1.495e-17
INSM1_MA0155_1	74	54	20	5.98859	8.271e-12	6.059e-11
IRF_2	126	70	56	2.77246	1.342e-08	7.146e-08
IRF_disc2	89	58	31	4.14958	1.651e-10	1.063e-09
IRF_disc3	77	47	30	3.47263	1.019e-07	4.986e-07
IRF_disc5	549	290	259	2.50152	1.469e-26	2.88e-25
IRF_disc6	12	10	2	11.0678	0.00191173	0.00534383
IRF1_3	83	46	37	2.75509	4.522e-06	1.795e-05
IRF1_MA0050_2	37	25	12	4.61427	1.339e-05	5.016e-05
IRF2_1	51	31	20	3.43348	1.716e-05	6.312e-05
IRF2_2	53	31	22	3.12119	4.487e-05	0.00015856
IRF2_MA0051_1	31	21	10	4.65039	6.357e-05	0.00021842
IRF3_1	39	24	15	3.5433	0.0001219	0.00040193
IRF3_2	44	32	12	5.90858	1.545e-07	7.298e-07
IRF4_2	35	24	11	4.83226	1.524e-05	5.655e-05
IRF5_1	36	19	17	2.47428	0.00667346	0.0168484
IRF8_1	80	57	23	5.49728	5.405e-12	3.994e-11
IRF8_2	23	21	2	23.2566	2.118e-05	7.714e-05
IRF8_3	90	47	43	2.42197	2.813e-05	0.00010147
IRF9_1	52	34	18	4.18508	9.165e-07	3.931e-06
IRF9_2	31	23	8	6.36763	6.512e-06	2.542e-05
IXR1_MA0323_1	206	99	107	2.05283	2.648e-07	1.201e-06
JDP2_1	47	34	13	5.79546	7.165e-08	3.552e-07
JDP2_5	21	15	6	5.53488	0.00039749	0.00123117
JDP2_6	78	62	16	8.59945	1.723e-14	1.539e-13
JUN_FOS_MA0099_2	72	39	33	2.61821	4.763e-05	0.00016786
JUN_MA0489_1	72	41	31	2.93054	6.356e-06	2.489e-05
JUNB_MA0490_1	104	62	42	3.27383	3.056e-09	1.74e-08
JUND_MA0491_1	102	63	39	3.583	3.903e-10	2.412e-09
Klf1_MA0493_1	266	152	114	2.96658	2.065e-18	2.482e-17
KLF13_1	86	44	42	2.32103	9.623e-05	0.00032382
KLF16_1	65	47	18	5.78946	2.42e-10	1.517e-09
KLF4_1	374	182	192	2.10845	6.815e-13	5.337e-12
Klf4_MA0039_2	351	196	155	2.81752	7.757e-22	1.143e-20
KLF5_MA0599_1	409	217	192	2.51889	1.61e-20	2.153e-19
KLF7_1	232	135	97	3.09493	2.47e-17	2.753e-16
kni_MA0451_1	16	11	5	4.86973	0.00333638	0.00890154
LEF1_5	19	13	6	4.79636	0.0014918	0.00422435
LEU3_MA0324_1	235	137	98	3.109	1.183e-17	1.341e-16
LHX9_2	63	4	59	0.149806	0.000239	0.00075921
LYS14_MA0325_1	17	10	7	3.16183	0.0195152	0.0440654
Macho_1_MA0118_1	50	24	26	2.04364	0.0116137	0.0274602
MAF_1	86	67	19	7.82724	2.538e-15	2.407e-14
MAF_disc1	57	38	19	4.43214	1.182e-07	5.686e-07
MAFB_1	269	135	134	2.23827	4.421e-11	3.05e-10
MAFK_5	17	10	7	3.16183	0.0195152	0.0440654
MAX_1	111	54	57	2.0993	9.586e-05	0.000323
MAX_2	304	147	157	2.08037	1.977e-10	1.267e-09
MAX_3	118	71	47	3.3515	1.326e-10	8.622e-10
MAX_4	45	32	13	5.45394	2.517e-07	1.146e-06
MAX_MA0058_2	101	55	46	2.65036	1.097e-06	4.656e-06
MBP1_MA0329_1	167	104	63	3.66774	4.394e-16	4.425e-15
MBP1_SWI6_MA0330_1	150	73	77	2.10199	5.607e-06	2.199e-05
MEF2_disc2	137	105	32	7.29641	7.967e-23	1.259e-21
MEF2_disc3	76	52	24	4.80464	2.068e-10	1.319e-09
MEF2A_1	22	16	6	5.9042	0.00020832	0.00066582
MEF2A_MA0052_2	39	24	15	3.5433	0.0001219	0.00040193
MEF2C_MA0497_1	45	24	21	2.53054	0.00189806	0.00531701
MEIS1_4	18	12	6	4.42716	0.00292871	0.00788244
Meis1_MA0498_1	68	33	35	2.08801	0.00242641	0.00664713
MEIS2_1	14	11	3	8.11662	0.00130678	0.00374925
MEIS3_1	19	12	7	3.79461	0.00505428	0.0130253
MET31_MA0333_1	252	145	107	3.01444	5.783e-18	6.763e-17
MET32_MA0334_1	144	88	56	3.48889	2.879e-13	2.332e-12
MET4_MA0335_1	101	54	47	2.5466	2.853e-06	1.157e-05
MIG1_MA0337_1	194	95	99	2.12902	1.509e-07	7.14e-07
MIG2_MA0338_1	245	139	106	2.91606	1.234e-16	1.287e-15
MIG3_MA0339_1	315	160	155	2.29536	1.998e-13	1.644e-12
MLXIPL_1	134	78	56	3.0907	1.243e-10	8.147e-10
MNT_1	294	151	143	2.34755	3.061e-13	2.464e-12
MSC_1	63	33	30	2.43632	0.00041909	0.00129194
MTF1_1	293	143	150	2.1181	1.528e-10	9.889e-10
MXI1_disc1	56	39	17	5.08447	2.233e-08	1.174e-07
MXI1_disc2	236	113	123	2.03911	4.896e-08	2.465e-07
MYB_5	117	64	53	2.6776	1.177e-07	5.675e-07
MYBL1_2	24	13	11	2.61587	0.0189426	0.0428839
MYC_3	179	94	85	2.45431	2.128e-09	1.225e-08
MYC_4	201	140	61	5.1098	2.566e-26	4.92e-25
MYC_disc1	61	38	23	3.66096	9.139e-07	3.926e-06
MYC_disc3	153	92	61	3.34883	2.693e-13	2.188e-12
MYC_disc4	125	68	57	2.64563	6.273e-08	3.122e-07
MYC_disc5	83	46	37	2.75509	4.522e-06	1.795e-05
MYC_disc6	117	65	52	2.77196	4.41e-08	2.242e-07
MYC_disc8	144	69	75	2.03944	1.989e-05	7.265e-05
Myc_MA0147_2	196	98	98	2.21909	2.561e-08	1.331e-07
MYC_MAX_1	138	66	72	2.03186	3.261e-05	0.00011699
MYC_MAX_3	640	318	322	2.20634	2.664e-23	4.37e-22
MYC_MAX_5	202	103	99	2.30934	2.941e-09	1.682e-08
MYC_MAX_MA0059_1	118	71	47	3.3515	1.326e-10	8.622e-10
MYC2_MA0566_1	107	53	54	2.17493	5.966e-05	0.0002069
MYC4_MA0569_1	130	66	64	2.28631	2.508e-06	1.027e-05
MYCN_1	514	265	249	2.37491	1.841e-22	2.807e-21
Mycn_MA0104_3	236	133	103	2.8707	1.092e-15	1.074e-14
MYEF2_3	22	13	9	3.19733	0.0073652	0.0184697
MYF_1	273	140	133	2.33933	2.571e-12	1.943e-11
MYF6_2	16	14	2	15.4984	0.00028822	0.00090782
MYOD1_1	195	100	95	2.33633	3.383e-09	1.913e-08
Myod1_MA0499_1	227	112	115	2.16197	6.848e-09	3.737e-08
Myog_MA0500_1	186	97	89	2.41898	1.893e-09	1.11e-08
MZF1_1	120	66	54	2.71038	5.718e-08	2.862e-07
MZF1_1_4_MA0056_1	366	191	175	2.42994	2.83e-17	3.127e-16
MZF1_3	339	198	141	3.13034	5.652e-25	1.01e-23
MZF1_4	85	48	37	2.8752	1.408e-06	5.885e-06
NANOG_disc3	24	16	8	4.42793	0.00059146	0.00178328
NDT80_MA0343_1	28	18	10	3.98538	0.00045712	0.00140091
NEUROD2_1	33	26	7	8.22809	7.482e-07	3.252e-06
NEUROG2_2	26	16	10	3.54216	0.00170892	0.00480784
NFE2_1	109	71	38	4.14621	1.559e-12	1.196e-11
NFE2_2	16	13	3	9.59344	0.00041592	0.00128368
NFE2_disc2	102	63	39	3.583	3.903e-10	2.412e-09
NFE2_disc4	1634	781	853	2.07239	1.925e-47	1.046e-45
NFE2_MAF_MA0501_1	58	41	17	5.3458	6.308e-09	3.463e-08
NFE2L2_1	422	240	182	2.9435	7.63e-28	1.543e-26
NFE2L2_2	135	78	57	3.0364	1.948e-10	1.251e-09
Nfe2l2_MA0150_2	75	40	35	2.53191	6.046e-05	0.00020884
NFIA_1	24	21	3	15.504	8.969e-06	3.425e-05
NFIB_1	67	54	13	9.21484	6.641e-13	5.217e-12
NFIC_1	76	50	26	4.26378	2.054e-09	1.196e-08
NFIC_2	932	466	466	2.24478	2.27e-34	6.805e-33
NFIL3_1	28	20	8	5.53614	4.316e-05	0.00015275
NFIL3_3	15	14	1	30.9975	0.00090868	0.00266275
NFIX_1	39	34	5	15.0712	1.483e-08	7.861e-08
NFKB_1	106	73	33	4.91009	3.442e-14	2.992e-13
NFKB_2	72	53	19	6.18685	9.644e-12	7.025e-11
NFKB_3	39	25	14	3.95489	3.825e-05	0.00013572
NFKB_5	91	69	22	6.96193	2.375e-15	2.268e-14
NFKB_disc1	46	30	16	4.15359	4.265e-06	1.698e-05
NFKB_disc4	33	17	16	2.35199	0.0141014	0.0327192
NFKB1_1	77	50	27	4.10576	3.427e-09	1.93e-08
NFKB1_2	70	47	23	4.53031	2.969e-09	1.694e-08
NFKB1_MA0105_3	39	25	14	3.95489	3.825e-05	0.00013572
NFKB2_1	35	24	11	4.83226	1.524e-05	5.655e-05
NHLH1_1	113	54	59	2.02803	0.00017673	0.00057113
NHLH1_4	302	150	152	2.1933	1.021e-11	7.359e-11
NHLH1_5	64	38	26	3.2383	3.951e-06	1.578e-05
NHLH1_MA0048_1	118	57	61	2.07076	7.927e-05	0.00026917
NHP10_MA0344_1	588	332	256	2.9045	3.316e-37	1.123e-35
NKX2_5_3	171	94	77	2.70985	9.505e-11	6.356e-10
NKX3_2_1	68	34	34	2.21474	0.00105085	0.00305191
NR1H_1	124	78	46	3.76354	1.071e-12	8.26e-12
NR1H_3	1032	504	528	2.14402	8.448e-34	2.421e-32
NR2C2_disc1	126	71	55	2.86343	4.936e-09	2.722e-08
NR2C2_disc3	328	158	170	2.06565	6.031e-11	4.096e-10
NR2C2_MA0504_1	93	48	45	2.36358	3.448e-05	0.00012302
NR2E1_NFIC_1	83	53	30	3.91725	2.352e-09	1.351e-08
NR2F1_4	43	23	20	2.54628	0.0022459	0.00620327
NR2F2_2	41	20	21	2.10832	0.017018	0.0389325
NR3C1_disc2	110	72	38	4.20485	8.293e-13	6.476e-12
NR3C1_disc3	115	70	45	3.45113	9.424e-11	6.318e-10
NR3C1_disc5	304	162	142	2.53794	6.643e-16	6.587e-15
NR4A2_1	158	92	66	3.09474	2.702e-12	2.037e-11
NR4A2_MA0160_1	74	41	33	2.75279	1.509e-05	5.623e-05
NR5A1_1	31	22	9	5.41359	1.979e-05	7.239e-05
NRF1_1	252	177	75	5.26342	2.528e-33	7.014e-32
NRF1_2	19	12	7	3.79461	0.00505428	0.0130253
NRF1_disc2	80	42	38	2.44871	6.413e-05	0.00022005
NRF1_disc3	455	255	200	2.84712	2.834e-28	5.913e-27
NRG1_MA0347_1	15	10	5	4.42678	0.00660755	0.0166982
OAF1_MA0348_1	97	53	44	2.66991	1.505e-06	6.28e-06
odd_MA0454_1	89	52	37	3.1155	1.296e-07	6.202e-07
opa_MA0456_1	202	156	46	7.5601	2.194e-33	6.22e-32
OPI1_MA0349_1	24	14	10	3.09905	0.00631026	0.0159934
OSR2_1	49	33	16	4.56971	6.172e-07	2.715e-06
OTX_1	70	45	25	3.98988	2.96e-08	1.526e-07
pan_MA0237_2	42	25	17	3.25672	0.00017371	0.00056209
PAX1_1	33	26	7	8.22809	7.482e-07	3.252e-06
PAX1_2	38	20	18	2.45989	0.00561482	0.0143563
PAX2_4	36	18	18	2.21365	0.0171681	0.0391727
PAX3_2	109	68	41	3.67956	4.632e-11	3.179e-10
PAX5_1	175	121	54	4.98437	1.122e-22	1.762e-21
PAX5_2	71	43	28	3.40343	4.651e-07	2.067e-06
PAX5_3	982	499	483	2.32252	4.946e-39	1.869e-37
PAX5_4	33	23	10	5.09385	1.733e-05	6.355e-05
PAX5_disc2	198	108	90	2.66495	7.133e-12	5.255e-11
PAX5_disc3	151	90	61	3.27567	9.074e-13	7.022e-12
PAX5_disc4	310	193	117	3.67839	1.504e-28	3.19e-27
PAX5_disc5	1421	732	689	2.40798	7.547e-60	7.029e-58
PBX3_disc1	31	17	14	2.68813	0.00615823	0.0156232
PBX3_disc2	112	63	49	2.85106	3.923e-08	1.998e-07
PBX3_disc3	222	150	72	4.63968	1.225e-26	2.421e-25
PDR1_MA0352_1	55	40	15	5.91078	4.458e-09	2.468e-08
PDR3_MA0353_1	44	33	11	6.64769	5.356e-08	2.686e-07
PDX1_1	58	9	49	0.406067	0.0129786	0.0304116
PHO4_MA0357_1	118	63	55	2.53965	4.546e-07	2.026e-06
PIF3_MA0560_1	141	81	60	2.9958	1.254e-10	8.194e-10
PIF4_MA0561_1	217	108	109	2.19936	6.93e-09	3.773e-08
PIF5_MA0562_1	179	94	85	2.45431	2.128e-09	1.225e-08
PIL5_MA0552_1	277	142	135	2.33774	1.86e-12	1.418e-11
PITX3_1	14	12	2	13.2828	0.0007079	0.00210514
PKNOX1_1	19	12	7	3.79461	0.00505428	0.0130253
PKNOX2_1	35	22	13	3.74749	0.00015961	0.00052033
PKNOX2_2	54	26	28	2.05593	0.00817223	0.0201448
PLAG1_1	376	213	163	2.91382	1.337e-24	2.324e-23
PLAGL1_1	122	60	62	2.1449	2.57e-05	9.297e-05
PPARA_3	52	26	26	2.21419	0.00417663	0.0109364
PPARG_RXRA_MA0065_2	63	31	32	2.14527	0.00247148	0.00673523
prd_MA0239_1	18	13	5	5.75577	0.00088177	0.00259556
PRDM1_1	65	40	25	3.54557	6.999e-07	3.063e-06
PRDM1_2	18	14	4	7.74879	0.00030495	0.00095589
PRDM1_disc1	74	41	33	2.75279	1.509e-05	5.623e-05
PRDM1_disc2	91	62	29	4.74297	4.716e-12	3.494e-11
PRDM1_MA0508_1	32	21	11	4.22752	0.00010788	0.00035931
PTEN_1	197	97	100	2.15229	7.943e-08	3.931e-07
PTF1A_1	49	35	14	5.53994	6.231e-08	3.107e-07
RAD21_disc1	439	283	156	4.0619	1.592e-44	7.547e-43
RAD21_disc2	37	31	6	11.449	4.626e-08	2.334e-07
RAD21_disc3	102	67	35	4.24736	4.233e-12	3.146e-11
RAD21_disc4	177	107	70	3.39616	2.025e-15	1.942e-14
RAD21_disc6	2062	1112	950	2.69479	6.42e-107	5.58e-104
RAD21_disc8	2494	1297	1197	2.50619	1.79e-110	4.66e-107
RARA_6	35	18	17	2.34393	0.011807	0.0278163
RARA_9	40	21	19	2.44702	0.00472562	0.0122631
RARB_3	17	12	5	5.31273	0.00170421	0.00479977
RARB_4	72	37	35	2.34163	0.00031074	0.00097055
RARG_9	80	44	36	2.70828	9.416e-06	3.585e-05
RAV1_MA0582_1	24	15	9	3.68964	0.00196395	0.00547219
RBPJ_1	92	74	18	9.1291	4.103e-17	4.478e-16
RBPJ_2	115	59	56	2.33535	5.6e-06	2.199e-05
REB1_MA0363_1	47	29	18	3.56863	2.257e-05	8.197e-05
REI1_MA0364_1	261	140	121	2.57211	3.171e-14	2.775e-13
REL_MA0101_1	26	14	12	2.58241	0.0158927	0.0365183
RELA_1	50	35	15	5.17048	1.027e-07	5.017e-07
RELA_2	47	29	18	3.56863	2.257e-05	8.197e-05
RELA_MA0107_1	32	19	13	3.23593	0.00110667	0.00320687
REST_1	98	63	35	3.99289	5.303e-11	3.62e-10
REST_2	68	54	14	8.55642	8.357e-13	6.506e-12
REST_3	136	87	49	3.94247	1.711e-14	1.533e-13
REST_disc1	141	74	67	2.44956	1.126e-07	5.471e-07
REST_disc3	179	86	93	2.05095	1.641e-06	6.815e-06
REST_disc4	2273	1086	1187	2.09019	6.574e-66	1.009e-63
REST_disc7	161	88	73	2.67526	5.439e-10	3.314e-09
Rfx1_MA0509_1	33	23	10	5.09385	1.733e-05	6.355e-05
RFX2_1	13	10	3	7.37834	0.00239947	0.00659413
RFX2_MA0600_1	16	10	6	3.68889	0.0114898	0.0272166
RFX3_4	22	14	8	3.874	0.00225011	0.00620327
RFX4_1	29	16	13	2.72453	0.00727929	0.0182894
RFX4_3	16	10	6	3.68889	0.0114898	0.0272166
RFX5_disc1	57	32	25	2.83519	9.545e-05	0.00032203
RFX5_MA0510_1	103	55	48	2.5398	2.428e-06	9.958e-06
RFX7_1	36	22	14	3.47972	0.00026602	0.00084195
RHOXF1_7	24	13	11	2.61587	0.0189426	0.0428839
RIM101_MA0368_1	49	36	13	6.13705	2.073e-08	1.092e-07
RPH1_MA0372_1	16	13	3	9.59344	0.00041592	0.00128368
RPN4_MA0373_1	338	161	177	2.02161	1.186e-10	7.831e-10
RREB1_2	142	72	70	2.28079	9.338e-07	3.999e-06
RREB1_MA0073_1	34	20	14	3.16303	0.00095417	0.0027845
run_Bgb_MA0242_1	88	56	32	3.88075	9.705e-10	5.819e-09
RUNX_1	241	132	109	2.69173	2.3e-14	2.027e-13
RUNX_2	250	154	96	3.57119	1.573e-22	2.427e-21
RUNX1_2	16	10	6	3.68889	0.0114898	0.0272166
RUNX1_4	24	17	7	5.3772	0.00018038	0.00058149
RUNX1_7	12	11	1	24.3511	0.00223883	0.00619839
RUNX2_1	316	154	162	2.11273	3.477e-11	2.418e-10
RUNX2_2	167	125	42	6.62382	3.397e-26	6.467e-25
RUNX2_3	254	154	100	3.428	1.069e-21	1.549e-20
RUNX2_4	92	59	33	3.96532	2.404e-10	1.511e-09
RUNX2_5	13	11	2	12.1752	0.00114815	0.00331237
RUNX2_6	198	130	68	4.25323	4.655e-22	6.977e-21
RUNX2_MA0511_1	87	56	31	4.00604	5.855e-10	3.551e-09
RUNX3_1	101	54	47	2.5466	2.853e-06	1.157e-05
RUNX3_2	157	77	80	2.13434	2.122e-06	8.772e-06
RUNX3_3	107	66	41	3.57094	1.609e-10	1.039e-09
RXR_RAR_DR5_MA0159_1	41	25	16	3.46036	0.0001062	0.00035553
RXRA_1	39	30	9	7.38546	1.444e-07	6.871e-07
RXRA_2	122	61	61	2.21657	1.131e-05	4.27e-05
RXRA_3	19	14	5	6.19887	0.00046248	0.00141566
RXRA_5	113	55	58	2.10138	8.113e-05	0.00027479
RXRA_6	35	20	15	2.95209	0.00153326	0.00433234
RXRA_8	40	24	16	3.32176	0.0002006	0.0006435
RXRA_disc2	521	309	212	3.26373	9.275e-40	3.721e-38
RXRA_disc3	81	48	33	3.22404	2.298e-07	1.059e-06
RXRA_disc5	209	110	99	2.46726	7.732e-11	5.21e-10
RXRB_2	84	40	44	2.01356	0.00136911	0.00389808
Scr_MA0203_1	31	17	14	2.68813	0.00615823	0.0156232
SCRT1_1	42	22	20	2.43544	0.00397852	0.0104491
SEF1_1	123	80	43	4.13012	6.764e-14	5.709e-13
SETDB1_disc2	616	308	308	2.23362	3.748e-23	5.996e-22
SIN3A_disc1	73	43	30	3.17637	1.204e-06	5.066e-06
SIN3A_disc7	117	67	50	2.97203	5.823e-09	3.204e-08
SIX4_1	30	16	14	2.52986	0.0112247	0.0267344
SIX5_disc4	48	31	17	4.03969	3.76e-06	1.506e-05
SKO1_MA0382_1	33	20	13	3.40643	0.0005825	0.00175828
SMAD_1	573	283	290	2.17761	2.047e-20	2.697e-19
SMAD_2	47	35	12	6.46359	2.434e-08	1.27e-07
SMAD3_1	190	94	96	2.17249	9.438e-08	4.627e-07
SMAD3_2	56	32	24	2.9534	6.117e-05	0.00021073
SMAD4_1	233	118	115	2.27856	3.605e-10	2.244e-09
SMARC_disc1	99	59	40	3.27081	7.443e-09	4.036e-08
SMARC_disc2	35	18	17	2.34393	0.011807	0.0278163
SMC3_disc1	227	165	62	5.93331	8.118e-33	2.183e-31
SMC3_disc2	141	103	38	6.02572	3.296e-21	4.672e-20
SOX10_MA0442_1	40	23	17	2.99585	0.00060538	0.00182103
SOX17_1	51	32	19	3.73108	5.517e-06	2.174e-05
SOX4_2	12	10	2	11.0678	0.00191173	0.00534383
SOX5_2	17	10	7	3.16183	0.0195152	0.0440654
Sox5_MA0087_1	43	23	20	2.54628	0.0022459	0.00620327
Sox6_MA0515_1	38	20	18	2.45989	0.00561482	0.0143563
SP1_2	748	415	333	2.79886	7.888e-44	3.609e-42
SP1_3	97	62	35	3.92929	9.963e-11	6.612e-10
SP1_4	78	54	24	4.98999	5.839e-11	3.976e-10
SP1_5	328	173	155	2.48367	2.437e-16	2.473e-15
SP1_disc2	118	79	39	4.497	1.66e-14	1.493e-13
SP1_MA0079_3	460	257	203	2.82715	3.171e-28	6.564e-27
SP2_disc1	28	15	13	2.55411	0.0133555	0.0310716
SP2_MA0516_1	429	237	192	2.75415	2.781e-25	5.071e-24
SP3_1	193	125	68	4.0885	1.074e-20	1.466e-19
SP3_2	246	156	90	3.85976	2.4e-24	4.117e-23
SP4_1	421	232	189	2.73828	1.357e-24	2.344e-23
SP4_2	180	86	94	2.02908	2.204e-06	9.081e-06
SPDEF_1	93	52	41	2.81127	7.629e-07	3.305e-06
SPDEF_5	68	36	32	2.49198	0.00017291	0.00056089
SPI1_1	416	253	163	3.46885	5.925e-35	1.885e-33
SPI1_2	181	146	35	9.29655	2.566e-32	6.692e-31
SPI1_3	177	144	33	9.7243	5.209e-32	1.332e-30
SPI1_4	62	39	23	3.75751	4.85e-07	2.147e-06
SPI1_disc1	172	148	24	13.7485	1.177e-32	3.1e-31
SPI1_disc2	89	51	38	2.97493	3.71e-07	1.661e-06
SPI1_disc3	1822	877	945	2.10738	7.068e-55	5.12e-53
Spi1_MA0080_3	189	137	52	5.86608	2.098e-27	4.177e-26
SPIB_1	244	164	80	4.56812	1.061e-28	2.267e-27
SPIB_2	64	56	8	15.5324	4.014e-13	3.202e-12
SPIB_MA0081_1	310	199	111	3.99972	1.855e-31	4.563e-30
SPIC_1	136	86	50	3.8189	5.273e-14	4.538e-13
SPIC_2	112	83	29	6.35693	1.065e-17	1.218e-16
SPL14_MA0586_1	34	21	13	3.57695	0.00030534	0.00095597
Spz1_MA0111_1	36	18	18	2.21365	0.0171681	0.0391727
squamosa_MA0082_1	33	20	13	3.40643	0.0005825	0.00175828
SREBF1_2	104	54	50	2.39362	8.89e-06	3.4e-05
SREBF1_MA0595_1	108	52	56	2.05747	0.00018238	0.00058649
SREBF2_1	28	16	12	2.95165	0.00459697	0.011953
SREBP_disc1	57	41	16	5.68006	3.861e-09	2.163e-08
SRF_2	25	17	8	4.70493	0.00030482	0.00095589
SRF_disc2	2372	1123	1249	2.05532	1.698e-65	2.331e-63
SRY_MA0084_1	16	12	4	6.64108	0.00104231	0.0030305
STAT_2	146	71	75	2.09879	7.798e-06	3.013e-05
STAT_disc2	134	73	61	2.6544	1.91e-08	1.008e-07
STAT_disc3	79	56	23	5.40054	1.009e-11	7.288e-11
STAT_disc4	27	16	11	3.22007	0.0028371	0.00765959
STAT_disc6	129	92	37	5.5244	1.766e-18	2.152e-17
STAT1_1	31	21	10	4.65039	6.357e-05	0.00021842
STAT1_2	91	58	33	3.89789	4.518e-10	2.779e-09
STAT1_3	17	12	5	5.31273	0.00170421	0.00479977
STAT2_STAT1_MA0517_1	56	32	24	2.9534	6.117e-05	0.00021073
STAT3_1	33	17	16	2.35199	0.0141014	0.0327192
STAT3_2	75	49	26	4.17827	3.879e-09	2.167e-08
STAT4_1	531	258	273	2.10679	1.384e-17	1.556e-16
STAT6_2	141	104	37	6.24917	1.142e-21	1.645e-20
STE12_MA0393_1	102	51	51	2.21589	5.976e-05	0.00020699
STP1_MA0394_1	534	296	238	2.78099	1.525e-31	3.788e-30
STP4_MA0397_1	187	93	94	2.19509	8.049e-08	3.968e-07
Su_H__MA0085_1	29	20	9	4.92089	7.218e-05	0.00024576
SUT1_MA0399_1	224	107	117	2.02948	1.296e-07	6.202e-07
SWI4_MA0401_1	82	66	16	9.1563	1.975e-15	1.9e-14
SWI5_MA0402_1	155	85	70	2.69456	8.685e-10	5.231e-09
T_2	23	13	10	2.87752	0.011998	0.028175
TAL1_1	112	66	46	3.18239	1.737e-09	1.02e-08
TAL1_2	134	69	65	2.35379	7.587e-07	3.292e-06
TAL1_3	63	46	17	5.99941	2.803e-10	1.753e-09
TAL1_5	70	35	35	2.2148	0.00088615	0.00260256
TAL1_GATA1_MA0140_2	43	22	21	2.31941	0.0058426	0.0148949
TAL1_TCF3_MA0091_1	32	17	15	2.50886	0.00943587	0.0228706
TATA_disc10	597	338	259	2.92352	3.731e-38	1.315e-36
TATA_disc4	679	339	340	2.22916	3.318e-25	5.968e-24
TATA_disc5	86	61	25	5.41335	1.188e-12	9.142e-12
TATA_disc7	63	54	9	13.3117	6.594e-13	5.195e-12
TATA_disc8	132	89	43	4.59707	2.321e-16	2.365e-15
TBR1_1	25	14	11	2.81724	0.0101685	0.024442
TBX20_5	64	36	28	2.84827	3.305e-05	0.0001184
TBX4_2	90	16	74	0.477898	0.00742744	0.0186078
TBX5_2	155	77	78	2.18917	1.118e-06	4.733e-06
TBX5_3	66	47	19	5.48461	3.925e-10	2.42e-09
TCF12_1	125	107	18	13.2246	4.096e-24	6.892e-23
TCF12_disc3	510	252	258	2.17753	2.298e-18	2.736e-17
Tcf12_MA0521_1	118	57	61	2.07076	7.927e-05	0.00026917
TCF3_1	313	173	140	2.75082	7.096e-19	8.854e-18
TCF3_3	402	214	188	2.53675	1.782e-20	2.359e-19
TCF3_6	92	47	45	2.31421	5.834e-05	0.00020261
TCF3_7	204	109	95	2.54788	2.924e-11	2.039e-10
Tcf3_MA0522_1	153	81	72	2.49574	1.721e-08	9.107e-08
TCF4_2	111	16	95	0.37206	0.00025495	0.00080891
TCF7L2_disc1	144	84	60	3.10728	2.115e-11	1.491e-10
Tcfcp2l1_MA0145_2	29	17	12	3.13631	0.00243483	0.00664925
TCP16_MA0587_1	61	40	21	4.22134	9.231e-08	4.534e-07
TEAD1_2	42	28	14	4.43022	5.469e-06	2.158e-05
TEAD1_MA0090_1	27	16	11	3.22007	0.0028371	0.00765959
TEAD3_2	58	33	25	2.92395	5.249e-05	0.00018351
TEC1_MA0406_1	21	12	9	2.95122	0.0141383	0.0327466
TFAP2_1	1804	900	904	2.26618	3.376e-65	4.403e-63
TFAP2_2	1091	532	559	2.13937	2.13e-35	6.857e-34
TFAP2_3	1838	873	965	2.05275	1.445e-51	9.42e-50
TFAP2_disc1	99	70	29	5.35736	3.096e-14	2.719e-13
TFAP2_disc2	200	111	89	2.77028	8.87e-13	6.885e-12
TFAP2A_1	1101	596	505	2.66649	7.336e-58	5.979e-56
TFAP2A_11	203	116	87	2.96261	2.135e-14	1.894e-13
TFAP2A_2	223	143	80	3.97847	5.617e-23	8.932e-22
TFAP2A_3	116	59	57	2.29432	7.964e-06	3.068e-05
TFAP2A_5	60	39	21	4.11558	1.749e-07	8.236e-07
TFAP2A_6	21	14	7	4.42754	0.00131112	0.00374933
TFAP2A_7	99	49	50	2.17139	0.00011651	0.0003851
TFAP2A_8	274	168	106	3.5302	3.576e-24	6.056e-23
TFAP2A_MA0003_2	91	60	31	4.29315	4.649e-11	3.183e-10
TFAP2B_1	61	38	23	3.66096	9.139e-07	3.926e-06
TFAP2B_3	104	56	48	2.58613	1.396e-06	5.845e-06
TFAP2B_4	134	87	47	4.11044	6.246e-15	5.736e-14
TFAP2C_1	883	423	460	2.05946	2.204e-26	4.259e-25
TFAP2C_2	75	40	35	2.53191	6.046e-05	0.00020884
TFAP2C_3	39	22	17	2.86544	0.00111889	0.0032387
TFAP2C_5	149	102	47	4.8232	4.946e-19	6.257e-18
TFAP2C_6	20	14	6	5.1656	0.00076634	0.00227375
TFAP2C_7	143	76	67	2.51605	3.841e-08	1.96e-07
TFAP2C_MA0524_1	159	120	39	6.84661	1.901e-25	3.541e-24
TFAP2E_1	88	58	30	4.28801	9.908e-11	6.592e-10
TFAP4_1	91	56	35	3.54785	4.29e-09	2.385e-08
TFAP4_3	244	122	122	2.22074	5.099e-10	3.122e-09
TFAP4_4	433	250	183	3.05104	3.447e-30	8.098e-29
TFCP2_2	464	260	204	2.84654	8.713e-29	1.894e-27
TFCP2_5	38	27	11	5.4372	2.22e-06	9.131e-06
TFE_1	123	63	60	2.32772	2.898e-06	1.174e-05
TFE3_1	20	12	8	3.3202	0.00857316	0.0210733
TFEB_1	41	21	20	2.32461	0.00695963	0.01752
TGA1_MA0588_1	103	58	45	2.85759	1.291e-07	6.2e-07
TGA1A_MA0129_1	45	23	22	2.31468	0.00490757	0.0126974
THAP1_disc2	68	43	25	3.81213	1.053e-07	5.135e-07
THAP1_MA0597_1	65	44	21	4.64452	7.177e-09	3.899e-08
THI2_MA0407_1	13	10	3	7.37834	0.00239947	0.00659413
TLX1_NFIC_MA0119_1	49	39	10	8.64512	1.177e-09	6.976e-09
TOD6_MA0350_1	35	18	17	2.34393	0.011807	0.0278163
TOPORS_1	51	25	26	2.12891	0.0070143	0.0176406
TP53_1	36	26	10	5.75923	2.554e-06	1.042e-05
TP53_MA0106_2	29	20	9	4.92089	7.218e-05	0.00024576
TP63_1	33	19	14	3.00471	0.00179172	0.00502994
TP63_MA0525_1	25	17	8	4.70493	0.00030482	0.00095589
TRIM28_disc1	177	99	78	2.81813	8.419e-12	6.15e-11
TRIM28_disc2	46	33	13	5.62469	1.34e-07	6.402e-07
Trl_MA0205_1	50	28	22	2.81866	0.00027748	0.00087506
TYE7_MA0409_1	68	35	33	2.34915	0.00043495	0.00133924
USF_1	199	99	100	2.19692	3.016e-08	1.551e-07
USF_3	363	185	178	2.31298	1.759e-15	1.705e-14
USF1_1	185	124	61	4.52176	5.841e-22	8.655e-21
USF1_2	47	28	19	3.26396	6.947e-05	0.00023745
USF1_MA0093_2	113	57	56	2.25593	1.567e-05	5.805e-05
USF2_MA0526_1	148	76	72	2.34103	2.413e-07	1.106e-06
usp_MA0016_1	198	127	71	3.97854	1.382e-20	1.877e-19
USV1_MA0413_1	19	11	8	3.04335	0.0166309	0.0381472
VDR_5	38	26	12	4.79911	7.002e-06	2.714e-05
VDR_6	51	26	25	2.30282	0.00291704	0.00785912
WT1_1	924	468	456	2.3047	3.104e-36	1.025e-34
XBP1_1	241	134	107	2.78404	3.302e-15	3.076e-14
XBP1_4	41	26	15	3.839	3.361e-05	0.00012026
YAP7_MA0419_1	29	17	12	3.13631	0.00243483	0.00664925
YBR239C_MA0420_1	306	166	140	2.63848	3.483e-17	3.833e-16
YER130C_MA0423_1	41	24	17	3.12628	0.00032524	0.00101341
YER184C_MA0424_1	148	91	57	3.54504	7.346e-14	6.18e-13
YGR067C_MA0425_1	97	60	37	3.59642	9.472e-10	5.692e-09
YKL222C_MA0428_1	303	169	134	2.80734	5.743e-19	7.201e-18
YNR063W_MA0432_1	186	100	86	2.58141	1.224e-10	8.039e-10
YPR022C_MA0436_1	157	104	53	4.36087	2.945e-18	3.476e-17
YY1_3	151	76	75	2.24722	6.796e-07	2.984e-06
YY1_MA0095_2	58	32	26	2.72608	0.00014699	0.00048221
ZBTB14_2	29	18	11	3.62298	0.00077175	0.0022872
ZBTB14_3	119	81	38	4.73284	2.826e-15	2.67e-14
ZBTB18_1	130	71	59	2.66903	2.614e-08	1.356e-07
ZBTB18_3	89	43	46	2.07071	0.00060698	0.00182374
ZBTB33_1	142	108	34	7.06425	2.988e-23	4.87e-22
ZBTB33_disc3	75	37	38	2.1566	0.0008835	0.00259772
ZBTB33_MA0527_1	129	79	50	3.50669	4.084e-12	3.043e-11
ZBTB49_1	80	61	19	7.12391	8.075e-14	6.772e-13
ZBTB7A_1	444	236	208	2.5304	2.534e-22	3.842e-21
ZBTB7A_2	465	234	231	2.25757	2.373e-18	2.813e-17
ZBTB7A_disc1	256	181	75	5.38358	2.104e-34	6.38e-33
ZBTB7A_disc2	326	163	163	2.22355	6.466e-13	5.11e-12
ZBTB7C_1	37	19	18	2.33676	0.00989313	0.0238901
Zfp423_MA0116_1	36	26	10	5.75923	2.554e-06	1.042e-05
ZIC1_2	93	53	40	2.9372	2.75e-07	1.241e-06
ZIC1_3	68	49	19	5.71864	1.129e-10	7.474e-10
ZIC2_2	68	41	27	3.36503	9.945e-07	4.245e-06
ZIC3_1	28	18	10	3.98538	0.00045712	0.00140091
ZIC3_2	70	41	29	3.1328	2.563e-06	1.043e-05
ZIC3_3	385	236	149	3.53765	2.47e-33	6.928e-32
ZIC3_4	113	82	31	5.87453	4.848e-17	5.246e-16
ZIC4_1	76	50	26	4.26378	2.054e-09	1.196e-08
ZMS1_MA0441_1	117	80	37	4.80059	3.192e-15	2.984e-14
ZNF143_disc1	43	22	21	2.31941	0.0058426	0.0148949
ZNF143_disc3	82	43	39	2.44281	5.438e-05	0.00018986
ZNF219_1	380	210	170	2.75354	1.371e-22	2.128e-21
ZNF232_1	35	20	15	2.95209	0.00153326	0.00433234
ZNF263_disc1	149	73	76	2.1297	4.104e-06	1.636e-05
ZNF281_1	196	98	98	2.21909	2.561e-08	1.331e-07
ZNF282_1	37	25	12	4.61427	1.339e-05	5.016e-05
ZNF423_1	24	15	9	3.68964	0.00196395	0.00547219
ZNF423_2	52	29	23	2.79249	0.0002369	0.00075344
ZNF740_1	76	39	37	2.33493	0.00022214	0.00070737
ZNF740_2	150	82	68	2.6756	2.08e-09	1.203e-08
ZNF740_3	163	101	62	3.61887	1.728e-15	1.682e-14
ZNF740_4	83	47	36	2.89342	1.639e-06	6.815e-06
ZNF75A_1	54	32	22	3.22205	2.418e-05	8.77e-05
ZSCAN4_3	105	51	54	2.09263	0.00015826	0.00051658
