# Supplementary material for: Allele-specific DNA methylation is increased in cancers and its dense mapping in normal plus neoplastic cells increases the yield of disease-associated regulatory SNPs
Source: Genome Biol. 2020 Jun 29;21:153. doi: 10.1186/s13059-020-02059-3 (PMC7322865; doi:10.1186/s13059-020-02059-3)
Supplement: Supplementary file 10 — Additional file 10: Table S9. CTCF and TF binding motifs that show strong correlations of PWM scores with ASM and are also significantly enriched among ASM loci. [file 13059_2020_2059_MOESM10_ESM.xlsx]

## Sheet: Table S9
Table S9. CTCF and TF binding motifs that show strong correlations of PWM scores with ASM and are also significantly enriched among ASM loci. The subset of enriched motifs with significant correlation of predicted allele-specific binding affinities with ASM magnitude. Results of the enrichment analysis by ASM classes (non-desert-non-neoplastic, desert-non-neoplastic, non-desert-cancer and non-des…
motif	tf family or protein complex	n occur	n occur with ASM	coeff	rsq	p correl	fdr correl	or	p enrich	fdr enrich	n ASM in cancer nodesert	n asm in cancer desert	n asm in normal nodesert	n ASM in normal desert	n noASM in cancer nodesert	n noASM in cancer desert	n noASM in normal nodesert	n noASM in normal desert	or nodesert nocancer	or desert nocancer	or nodesert cancer	or desert cancer	p nodesert nocancer	p desert nocancer	p nodesert cancer	p desert cancer	p interact desert nocancer	p interact nodesert cancer	p interact desert cancer	fdr nodesert nocancer	fdr desert nocancer	fdr nodesert cancer	fdr desert cancer	fdr interact desert nocancer	fdr interact nodesert cancer	fdr interact desert cancer
AP1_1	AP1	49	25	-35.9642	0.797905	1.884e-09	2.218e-08	2.30644	0.00346775	0.00918162	6	0	22	1	32	11	16	10	3.16862	1.20307	1.13591	2.172e-07	0.00074722	0.860139	0.794034	0.990176	0.380214	0.0852185	0.974774	0.00233415	1	0.975891	1	1	1	1
AP1_6	AP1	132	73	-24.6263	0.587865	2.63e-15	4.749e-14	2.74452	8.44e-09	4.548e-08	26	0	66	3	83	23	43	20	3.42115	1.80646	1.76896	2.95e-07	1.196e-09	0.340102	0.0244304	0.984127	0.327407	0.0419586	0.959078	8.092e-09	0.813003	0.0690236	1	1	1	1
AP1_disc3	AP1	63	45	-29.5649	0.84246	1.855e-18	3.966e-17	5.54248	8.4e-10	5.071e-09	16	0	42	2	37	10	11	8	8.48401	3.01076	4.24593	2.716e-07	1.248e-09	0.163585	0.00033646	0.990319	0.231558	0.195985	0.973449	8.407e-09	0.517127	0.00152607	1	1	1	1
ARG81_MA0272_1	ARG81	48	34	-18.8353	0.445043	1.641e-05	0.00011906	5.38136	1.171e-07	5.675e-07	12	0	30	1	30	6	12	5	6.72705	2.40702	3.53691	4.346e-07	5.34e-07	0.422813	0.00418497	0.99062	0.375608	0.269634	0.97467	2.607e-06	0.918148	0.0147094	1	1	1	1
BACH1_1	BACH1	73	52	-28.2958	0.85707	9.13e-23	2.967e-21	5.49143	4.598e-11	3.164e-10	20	0	49	2	46	7	17	5	6.18828	4.81826	3.31775	4.346e-07	2.526e-10	0.0603578	0.00035258	0.99062	0.777464	0.158772	0.961356	1.827e-09	0.27568	0.00158813	1	1	1	1
BATF_disc1	AP1	78	55	-25.7509	0.763242	6.76e-18	1.391e-16	5.3038	1.886e-11	1.337e-10	21	0	50	3	48	9	19	6	5.94337	6.02768	3.27894	3.621e-07	2.25e-10	0.0111472	0.00027548	0.990504	0.985243	0.167344	0.960949	1.636e-09	0.0837808	0.00128064	1	1	1	1
BATF_disc2	AP1	32	21	-18.6842	0.426416	0.00133044	0.00688525	4.22752	0.00010788	0.00035931	8	0	16	3	14	10	6	7	8.06491	5.16621	5.30416	3.104e-07	0.00018874	0.0174391	0.00644665	0.990405	0.616251	0.613368	0.973769	0.00065078	0.112299	0.0213686	1	1	1	1
BCL_disc1	BCL2	458	332	-23.2785	0.506538	1.051e-52	2.135e-50	5.92068	2.541e-64	3.012e-62	130	12	291	16	270	41	109	37	6.71977	6.08578	3.9115	3.46016	2.758e-55	4.406e-09	5.34e-23	0.00025699	0.764569	0.0032796	0.0657546	6.962e-53	4.596e-07	2.731e-21	0.00790369	1	0.723702	1
BCL_disc2	BCL2	94	74	-27.7632	0.744388	5.091e-23	1.723e-21	8.21578	6.742e-17	7.206e-16	24	1	69	3	59	9	14	7	10.7438	6.02768	4.90275	1.52943	4.236e-15	0.0111472	3.955e-06	0.694132	0.452726	0.0871014	0.0823111	5.346e-14	0.0837808	2.679e-05	1	1	1	1
CEBPA_MA0102_3	BCL2	62	45	-30.4642	0.850591	2.319e-19	5.382e-18	5.86866	5.194e-10	3.173e-09	11	0	40	4	41	10	12	6	7.34397	8.04398	2.65218	3.621e-07	4.811e-09	0.00125401	0.0222203	0.990504	0.900817	0.0620757	0.9742	3.013e-08	0.0167716	0.0637518	1	1	1	1
CEBPB_3	CEBP	42	29	-33.1084	0.95388	1.427e-19	3.36e-18	4.9418	1.704e-06	7.064e-06	3	0	25	4	30	9	8	5	6.3043	9.65347	0.99384	4.346e-07	5.847e-06	0.00073416	0.992717	0.99062	0.587232	0.0193133	0.974783	2.497e-05	0.0106966	1	1	1	1	1
CEBPB_5	CEBP	33	22	-31.5387	0.915187	3.532e-12	5.125e-11	4.42907	5.605e-05	0.00019543	4	0	20	2	24	5	8	3	5.04139	8.03161	1.32526	2.665e-07	0.00011053	0.0225523	0.645646	0.994121	0.642986	0.0716838	0.976061	0.00039514	0.133069	0.862626	1	1	1	1
CEBPB_MA0466_1	CEBP	171	104	-24.607	0.586509	1.801e-21	5.134e-20	3.44842	3.043e-15	2.855e-14	28	5	85	11	98	38	41	32	4.78117	4.59738	2.06448	1.58376	3.95e-15	1.774e-05	0.00406016	0.343111	0.923354	0.00897769	0.0350867	5.036e-14	0.000514	0.0144263	0.982588	1	1	1
CEBPB_disc1	CEBP	32	27	-29.5044	0.79627	4.048e-10	5.06e-09	11.9636	3.443e-07	1.548e-06	6	0	24	2	24	2	6	0	9.68379	605300000	3.18169	1	3.886e-06	0.994692	0.0560012	1	0.982414	0.153655	0.999163	1.715e-05	1	0.138568	1	1	1	1
CEBPE_1	CEBP	14	13	-34.9428	0.944723	2.923e-08	2.969e-07	28.7818	0.00120609	0.00347568	4	0	13	0	10	0	1	0	26.2077	1	10.6051	1	0.00164366	1	0.0346454	1	0.999354	0.553141	0.999269	0.00488072	1	0.0918244	1	1	1	1
CEBPG_2	CEBP	14	11	-26.8265	0.826026	0.00010677	0.00067775	8.11662	0.00130678	0.00374925
CEBPG_3	CEBP	45	32	-33.181	0.9345	2.613e-19	5.897e-18	5.45394	2.517e-07	1.146e-06	5	0	27	5	27	13	5	8	10.8969	7.54676	2.65113	2.716e-07	9.362e-07	0.00039999	0.123242	0.990319	0.624454	0.0766272	0.973013	4.425e-06	0.00656076	0.266735	1	1	1	1
CTCF_1	CTCF	80	69	-34.0704	0.681333	8.444e-19	1.854e-17	13.9277	4.935e-16	4.931e-15	44	0	69	0	35	1	10	1	13.9687	2.942e-07	11.7113	2.942e-07	6.756e-15	0.996906	2.223e-12	0.996457	0.979214	0.717586	0.9762	8.307e-14	1	3.944e-11	1	1	1	1
CTCF_MA0139_1	CTCF	154	137	-24.0945	0.487103	1.327e-21	3.85e-20	17.9592	3.078e-29	6.919e-28	82	0	129	0	69	3	22	3	18.7425	2.665e-07	15.651	2.665e-07	2.294e-25	0.994866	2.035e-21	0.994121	0.964753	0.655324	0.959644	5.732e-24	1	8.847e-20	1	1	1	1
CTCF_disc1	CTCF	21	15	-32.7057	0.639336	0.00034654	0.00198984	5.53488	0.00039749	0.00123117	8	0	15	0	12	1	5	1	6.04795	2.942e-07	4.24316	2.942e-07	0.00049331	0.996906	0.0112552	0.996457	0.987241	0.64505	0.985391	0.00159427	1	0.0353233	1	1	1	1
DBP_4	DBP	12	11	-29.9051	0.680926	0.0017646	0.00876905	24.3511	0.00223883	0.00619839
EGR1_disc2	EGR	439	283	-23.5256	0.532704	1.676e-48	2.477e-46	4.0619	1.592e-44	7.547e-43	110	12	250	16	269	46	129	42	4.40945	5.12262	2.53112	2.91254	1.854e-39	4.969e-08	3.68e-12	0.0012931	0.639628	0.00150858	0.23726	1.173e-37	3.677e-06	6.273e-11	0.0268437	1	0.721803	1
EHF_1	ETS	193	133	-25.1521	0.584278	9.737e-27	4.164e-25	4.9334	1.239e-24	2.169e-23	41	10	110	12	115	25	46	23	5.87326	7.28344	2.86764	4.61137	5.855e-21	6.015e-08	2.988e-06	8.255e-05	0.601533	0.0147171	0.575178	1.087e-19	4.128e-06	2.061e-05	0.00327111	1	1	1
EHF_2	ETS	152	108	-26.6499	0.595461	1.469e-22	4.681e-21	5.45736	2.627e-21	3.744e-20	44	4	92	9	82	22	34	17	6.65941	6.81211	4.17959	2.29708	1.732e-18	4.384e-06	3.445e-09	0.137298	0.96156	0.151124	0.0760421	2.732e-17	0.00016102	3.759e-08	0.611736	1	1	1
EHF_MA0598_1	ETS	237	172	-24.9586	0.694608	1.194e-45	1.492e-43	5.90145	4.538e-34	1.315e-32	70	6	155	8	141	19	56	17	6.57334	6.04987	3.88649	3.45025	5.619e-30	3.376e-05	4.877e-13	0.00979838	0.85824	0.0358042	0.203837	1.943e-28	0.00089843	9.217e-12	0.114593	1	1	1
ELF1_1	ETS	265	204	-27.8152	0.564817	3.62e-38	3.096e-36	7.47258	4.689e-43	2.073e-41	79	13	170	16	144	27	53	24	8.66482	10.2595	5.27021	6.32353	1.433e-34	8.309e-12	1.251e-17	3.235e-07	0.659606	0.0580373	0.432869	6.457e-33	1.806e-09	3.885e-16	5.706e-05	1	1	1
ELF1_2	ETS	432	293	-20.0977	0.415559	8.299e-36	5.863e-34	4.72447	5.532e-51	3.279e-49	102	11	254	19	260	56	108	48	5.65605	5.26533	2.95963	2.3032	1.201e-45	1.823e-09	5.491e-14	0.0136306	0.812687	0.00061402	0.012475	1.378e-43	2.377e-07	1.164e-12	0.141627	1	0.586945	0.796978
ELF1_MA0473_1	ETS	443	303	-26.1323	0.653064	1.054e-70	1.712e-67	4.85344	1.692e-53	1.161e-51	111	13	265	21	266	48	112	40	5.4872	7.12969	2.9951	3.33328	6.046e-47	1.173e-12	2.684e-15	0.00020916	0.383689	0.00090022	0.149216	8.032e-45	3.4e-10	6.282e-14	0.00665222	1	0.586945	1
ELF1_disc1	ETS	452	338	-20.9371	0.471154	1.516e-48	2.464e-46	6.66646	3.122e-68	5.089e-66	142	16	288	24	245	45	99	37	7.58986	9.19405	4.88361	4.62601	2.286e-56	3.276e-16	3.604e-29	6.272e-07	0.52339	0.0208729	0.137076	6.411e-54	8.544e-13	3.241e-27	7.949e-05	1	1	1
ELF2_1	ETS	95	77	-20.8548	0.456419	1.582e-11	2.16e-10	9.5008	8.366e-18	9.612e-17	32	4	66	5	52	6	18	5	10.2742	15.0979	6.54259	9.19638	1.687e-14	5.292e-05	1.149e-08	0.00171537	0.601406	0.313528	0.885541	1.972e-13	0.00125467	1.152e-07	0.0324869	1	1	1
ELF3_1	ETS	118	97	-30.9774	0.741505	1.166e-29	5.743e-28	10.2695	4.019e-22	6.059e-21	30	9	81	10	66	12	15	11	13.6773	15.1603	6.64367	10.3777	2.885e-17	1.069e-08	3.014e-08	1.529e-06	0.855992	0.117351	0.632174	4.309e-16	1.033e-06	2.817e-07	0.00014242	1	1	1
ELF3_2	ETS	102	61	-27.1292	0.638652	1.167e-14	2.061e-13	3.29949	3.514e-09	1.975e-08	17	5	50	6	63	15	30	14	3.74062	6.04097	1.66989	3.83216	3.424e-08	0.00033	0.0979486	0.0117118	0.38783	0.0393244	0.966984	1.912e-07	0.00569962	0.220624	0.127625	1	1	1
ELF3_3	ETS	75	47	-25.7746	0.669704	2.142e-12	3.253e-11	3.72086	3.796e-08	1.941e-07	14	5	36	4	42	13	20	14	4.27436	4.82498	2.18432	4.59926	8.108e-07	0.00789316	0.0304924	0.00539508	0.854674	0.14966	0.906309	3.861e-06	0.0668356	0.0831844	0.0744464	1	1	1
ELF4_1	ETS	68	50	-19.5194	0.541114	1.165e-09	1.423e-08	6.16003	3.822e-11	2.651e-10	21	1	43	3	37	8	15	6	7.23834	7.23374	4.64609	1.83545	1.366e-09	0.00678514	2.212e-05	0.579431	0.999366	0.363254	0.23014	9.145e-09	0.0608098	0.00012653	1	1	1	1
ELF5_1	ETS	163	113	-27.1326	0.632807	6.716e-26	2.728e-24	5.02546	2.262e-21	3.241e-20	31	7	102	8	103	21	32	20	6.89612	5.09351	2.74435	3.39126	1.63e-20	0.00011701	8.233e-05	0.00583743	0.520036	0.00525536	0.146966	2.898e-19	0.00232942	0.0004346	0.0784743	1	0.825789	1
ELF5_2	ETS	239	145	-23.1124	0.526643	7.944e-25	3.073e-23	3.43246	1.5e-20	2.026e-19	55	7	121	8	141	35	75	34	3.89644	3.2233	2.32146	2.14607	2.484e-18	0.00336203	5.259e-06	0.0694569	0.657972	0.0321956	0.183595	3.893e-17	0.0346999	3.437e-05	0.42522	1	1	1
ELF5_3	ETS	113	72	-22.6128	0.571581	1.623e-14	2.836e-13	3.89688	3.784e-12	2.828e-11	24	9	58	6	68	9	34	12	3.78108	10.3597	2.0545	11.8611	2.362e-09	2.719e-05	0.00815385	9.556e-07	0.0930286	0.0828531	0.0382306	1.537e-08	0.00074639	0.0265816	0.00010384	1	1	1
ELF5_4	ETS	63	44	-28.7227	0.732455	1.34e-13	2.268e-12	5.13367	2.588e-09	1.484e-08	10	5	36	7	38	10	12	8	6.05656	12.097	2.20983	6.57181	6.644e-08	3.222e-06	0.0641525	0.00131812	0.272754	0.0632805	0.90364	3.583e-07	0.00012731	0.156657	0.0268437	1	1	1
ELF5_MA0136_1	ETS	128	99	-31.6109	0.76938	1.158e-32	6.487e-31	7.58916	8.824e-22	1.293e-20	26	8	85	8	83	10	24	10	8.61166	12.1068	3.45212	9.21841	4.827e-18	6.423e-07	3.151e-05	9.173e-06	0.542498	0.0184538	0.903081	7.474e-17	3.35e-05	0.00017674	0.00059806	1	1	1
ELK3_2	ETS	91	55	-20.4855	0.467532	8.731e-09	9.458e-08	3.38743	1.295e-08	6.923e-08	13	4	46	5	63	10	30	9	3.57271	6.70775	1.32557	4.08579	2.164e-07	0.00065672	0.406977	0.0192919	0.301937	0.0180629	0.836379	1.097e-06	0.00984327	0.64288	0.180806	1	1	1
ELK4_2	ETS	127	75	-19.8689	0.419124	4.569e-10	5.624e-09	3.20021	1.21e-10	7.971e-10	32	1	68	2	77	16	41	15	3.81964	1.60492	2.36042	0.611371	8.432e-11	0.530058	0.00041469	0.633888	0.267002	0.131377	0.0817831	6.508e-10	1	0.00184558	1	1	1	1
ELK4_MA0076_2	ETS	311	223	-23.5343	0.574371	7.182e-43	8.336e-41	5.6645	5.578e-43	2.425e-41	86	11	197	13	188	26	77	24	6.00141	7.52077	3.42404	4.83386	1.388e-36	1.231e-08	4.97e-14	2.421e-05	0.55427	0.00950522	0.587892	7.456e-35	1.107e-06	1.062e-12	0.00116921	1	1	1
EP300_disc1	P300	131	84	-25.8875	0.648086	2.748e-20	6.766e-19	3.96804	4.116e-14	3.567e-13	33	1	75	4	75	21	33	18	5.23419	2.83677	3.02291	0.539367	4.029e-14	0.0610173	1.417e-05	0.548669	0.305754	0.102235	0.0306809	4.441e-13	0.275794	8.454e-05	1	1	1	1
EP300_disc10	P300	203	125	-26.6336	0.670496	5.961e-31	3.125e-29	3.56343	1.504e-18	1.859e-17	48	9	105	11	111	32	54	30	4.34403	5.12897	2.60437	3.18895	2.401e-17	5.935e-06	2.539e-06	0.00277941	0.67832	0.0556095	0.466715	3.651e-16	0.00020102	1.799e-05	0.0483246	1	1	1
EP300_disc5	P300	95	48	-31.4172	0.452263	1.649e-07	1.558e-06	2.26289	7.014e-05	0.00023942	19	5	35	6	44	27	28	26	3.07056	3.01784	2.19175	1.9144	2.962e-05	0.0157608	0.011426	0.187173	0.973959	0.411302	0.399582	0.00011575	0.107042	0.0357302	0.760355	1	1	1
ERF_1	ETS	279	182	-23.9851	0.493765	2.919e-28	1.355e-26	4.18347	6.911e-30	1.595e-28	66	6	160	12	170	33	76	27	4.78778	5.82462	2.58344	2.20671	3.947e-27	5.789e-07	4.265e-08	0.0822197	0.607158	0.00634019	0.105144	1.145e-25	3.081e-05	3.903e-07	0.461138	1	0.911715	1
ERG_4	ETS	79	61	-19.9242	0.409959	2.752e-08	2.812e-07	7.51987	5.583e-14	4.758e-13	31	3	48	4	34	10	17	9	8.8185	8.04398	7.49033	4.59444	7.582e-11	0.00125401	9.794e-09	0.0311712	0.899465	0.736407	0.404823	5.906e-10	0.0167716	1.002e-07	0.246347	1	1	1
ETS1_2	ETS	452	318	-26.5933	0.51737	4.424e-52	7.987e-50	5.32713	6.989e-59	6.075e-57	115	15	277	22	271	49	109	42	6.04799	7.08137	3.27016	3.64805	6.075e-51	3.923e-13	2.09e-17	2.365e-05	0.593016	0.00083208	0.124149	1.278e-48	1.705e-10	6.412e-16	0.00116921	1	0.586945	1
ETS1_4	ETS	256	155	-21.0453	0.455184	6.304e-22	1.933e-20	3.4162	9.335e-22	1.36e-20	64	8	132	13	152	30	84	25	3.57204	6.57923	2.27021	3.06922	1.647e-18	5.075e-08	1.542e-06	0.00612903	0.103311	0.0429414	0.726722	2.614e-17	3.677e-06	1.123e-05	0.0811397	1	1	1
ETS1_5	ETS	24	17	-23.2893	0.778189	2.812e-06	2.31e-05	5.3772	0.00018038	0.00058149	9	0	17	0	14	1	6	1	5.71265	2.942e-07	3.97823	2.942e-07	0.00024358	0.996906	0.00881206	0.996457	0.987294	0.610102	0.985451	0.00082192	1	0.0285168	1	1	1	1
ETS2_1	ETS	221	175	-27.8917	0.609008	2.545e-37	2.068e-35	8.48995	5.118e-38	1.78e-36	58	5	160	7	145	12	43	10	8.81018	10.5841	4.17407	5.74992	1.099e-32	5.349e-06	1.202e-11	0.00217835	0.738608	0.00740816	0.476432	4.623e-31	0.00018852	1.822e-10	0.0394524	1	0.920022	1
ETS_1	ETS	292	206	-27.3175	0.635946	1.209e-46	1.638e-44	5.34951	8.234e-39	2.983e-37	74	7	190	8	187	23	71	22	5.96331	4.83848	3.03325	3.22146	2.926e-35	0.0001709	7.454e-11	0.00784415	0.63745	0.00245613	0.18352	1.42e-33	0.00322971	1.051e-09	0.0969552	1	0.721803	1
ETS_2	ETS	123	102	-24.7444	0.671636	6.353e-26	2.647e-24	10.8019	3.28e-23	5.314e-22	44	2	90	4	67	10	21	8	13.0345	6.89433	8.36389	2.62345	4.24e-19	0.00209366	4.634e-12	0.229272	0.35617	0.291568	0.0599546	7.087e-18	0.0244855	7.798e-11	0.793184	1	1	1
ETS_disc2	ETS	388	290	-24.0458	0.594534	1.357e-58	3.674e-56	6.63816	1.076e-58	9.055e-57	101	15	251	21	234	36	84	30	7.35057	9.87909	3.85467	5.33644	5.615e-49	8.283e-15	5.158e-18	2.656e-07	0.362574	0.00179174	0.363681	8.857e-47	5.4e-12	1.681e-16	5.706e-05	1	0.721803	1
ETV2_1	ETS	321	211	-23.3122	0.509598	5.061e-34	3.163e-32	4.28247	6.055e-35	1.903e-33	72	10	182	15	189	47	79	42	5.37667	4.79819	2.77913	2.42385	1.861e-32	3.11e-07	1.433e-09	0.0129986	0.736067	0.00276765	0.0378184	7.702e-31	1.763e-05	1.683e-08	0.138368	1	0.721803	1
ETV4_1	ETS	297	221	-22.6308	0.481878	4.149e-33	2.497e-31	6.50131	8.233e-45	4.051e-43	73	13	189	20	181	30	65	23	6.7661	12.8701	3.41296	6.32353	1.619e-36	2.057e-15	4.218e-12	3.235e-07	0.0706951	0.00332992	0.86281	8.339e-35	2.682e-12	7.144e-11	5.706e-05	1	0.723702	1
ETV4_2	ETS	74	51	-23.2201	0.456196	5.417e-08	5.303e-07	4.91697	2.342e-10	1.475e-09	23	2	43	3	43	5	23	4	4.8244	9.04284	3.39229	4.59203	2.127e-08	0.00396779	0.00010503	0.0785322	0.440353	0.40401	0.956776	1.229e-07	0.0387566	0.00053817	0.44623	1	1	1
ETV6_1	ETS	86	67	-21.6854	0.533596	2.288e-12	3.424e-11	7.82724	2.538e-15	2.407e-14	30	7	56	9	39	10	13	8	9.43666	15.5808	6.64367	9.21289	1.763e-12	5.364e-08	3.014e-08	3.34e-05	0.400833	0.452402	0.969259	1.642e-11	3.781e-06	2.817e-07	0.00158354	1	1	1
ETV6_2	ETS	74	51	-24.2019	0.644954	1.34e-12	2.075e-11	4.91697	2.342e-10	1.475e-09	12	4	42	5	49	9	19	8	5.30122	8.6255	1.98895	5.25393	1.4e-08	0.00023804	0.0719127	0.00818558	0.458006	0.042002	0.989679	8.313e-08	0.00429186	0.17342	0.0997569	1	1	1
ETV7_1	ETS	152	101	-24.3828	0.640973	1.587e-23	5.732e-22	4.40064	7.054e-18	8.213e-17	37	4	88	5	92	17	41	16	5.0928	4.31055	2.80882	2.62562	4.174e-16	0.00511723	1.219e-05	0.0889944	0.765438	0.0545382	0.270984	5.789e-15	0.0480062	7.358e-05	0.492776	1	1	1
Eip74EF_MA0026_1	ETS	137	86	-23.7606	0.431915	6.306e-12	8.989e-11	3.74393	8.659e-14	7.238e-13	37	4	72	4	78	16	43	16	4.04564	3.71071	2.73069	2.8278	8.084e-12	0.0220214	1.825e-05	0.0693669	0.886971	0.206296	0.555706	6.921e-11	0.133069	0.00010671	0.42522	1	1	1
Erg_MA0474_1	ETS	291	207	-26.5407	0.730447	2.844e-60	9.244e-58	5.50405	1.672e-39	6.51e-38	74	11	188	11	179	24	65	24	6.39248	6.35247	3.28668	4.83386	9.81e-36	7.408e-07	8.304e-12	2.421e-05	0.987536	0.00367103	0.486621	4.952e-34	3.788e-05	1.312e-10	0.00116921	1	0.736465	1
Ets1_MA0098_2	ETS	313	241	-28.4825	0.698042	1.462e-63	5.941e-61	7.49275	1.316e-50	7.628e-49	83	10	215	15	190	30	58	25	8.79574	8.29747	4.42976	4.19155	2.102e-43	3.128e-10	1.088e-16	0.00017829	0.875193	0.00405607	0.0730462	1.895e-41	5.439e-08	3.052e-15	0.00610143	1	0.755589	1
FEV_1	ETS	220	170	-24.0127	0.615503	1.707e-36	1.261e-34	7.58469	2.918e-36	9.758e-35	61	12	145	12	123	22	39	22	9.83787	8.09389	5.41757	6.15768	5.174e-30	2.247e-08	3.85e-14	1.148e-06	0.64575	0.0470134	0.269418	1.814e-28	1.776e-06	8.298e-13	0.00011419	1	1	1
FEV_2	ETS	173	117	-25.7872	0.669894	1.898e-29	9.073e-28	4.64619	3.782e-21	5.303e-20	44	3	104	7	105	20	45	16	5.40764	5.28897	2.9994	1.72166	2.875e-19	0.00024535	6.138e-07	0.388292	0.963997	0.0418597	0.0816066	4.871e-18	0.00435467	4.885e-06	1	1	1	1
FEV_MA0156_1	ETS	98	84	-37.9103	0.889993	4.641e-41	4.714e-39	13.3324	2.985e-19	3.835e-18	22	7	74	7	65	4	13	4	13.624	28.2346	5.3106	21.503	6.583e-16	1.324e-06	6.207e-06	8.881e-06	0.339346	0.0549974	0.549527	8.981e-15	6.279e-05	4.024e-05	0.00059387	1	1	1
FLI1_1	ETS	223	149	-24.1221	0.454914	5.605e-21	1.518e-19	4.48371	6.321e-26	1.186e-24	64	5	130	12	127	26	61	19	4.80025	8.09389	3.09824	2.55366	2.219e-22	2.247e-08	8.414e-10	0.0640443	0.19953	0.0737474	0.234877	4.517e-21	1.776e-06	1.021e-08	0.407384	1	1	1
FLI1_3	ETS	65	41	-24.8619	0.682437	2.934e-11	3.94e-10	3.78594	2.259e-07	1.043e-06	17	2	36	2	41	4	22	4	3.63277	8.03161	2.25498	6.12316	3.802e-06	0.0225523	0.0137676	0.047239	0.406141	0.269985	0.584585	1.687e-05	0.133069	0.0422423	0.320658	1	1	1
FLI1_MA0475_1	ETS	338	252	-28.0245	0.706528	3.092e-68	2.512e-65	6.56108	5.128e-51	3.11e-49	89	10	228	13	205	32	66	29	8.04705	6.07225	4.09614	3.54566	2.088e-45	1.236e-07	7.736e-17	0.00069282	0.448619	0.00262471	0.0410672	2.196e-43	8.265e-06	2.267e-15	0.0175425	1	0.721803	1
FOSL1_MA0477_1	FOS	107	65	-26.7079	0.770152	8.723e-22	2.577e-20	3.43282	4.853e-10	2.978e-09	21	1	59	3	69	16	31	14	4.1122	2.78059	1.92121	0.705531	4.738e-10	0.110752	0.0227989	0.73687	0.56514	0.037482	0.0968834	3.359e-09	0.410288	0.0652684	1	1	1	1
FOSL2_MA0478_1	FOS	67	48	-26.9906	0.830458	2.399e-19	5.491e-18	5.60162	2.102e-10	1.337e-09	16	2	44	2	43	6	15	6	5.92511	6.02327	2.83005	4.59203	2.736e-09	0.038256	0.00381694	0.0785322	0.9857	0.114208	0.78095	1.762e-08	0.193731	0.0136732	0.44623	1	1	1
FOS_MA0476_1	FOS	87	63	-27.9222	0.809789	1.171e-23	4.323e-22	5.82459	2.125e-13	1.742e-12	21	1	58	3	52	13	15	11	8.37813	3.61555	3.98205	0.917391	9.786e-13	0.0511419	6.271e-05	0.934503	0.24525	0.102888	0.0425607	9.573e-12	0.2466	0.00033723	1	1	1	1
GABPA_1	GAPBP	218	153	-21.807	0.545177	1.283e-27	5.792e-26	5.24393	5.624e-29	1.254e-27	64	6	133	8	122	22	53	20	6.14301	5.69358	3.87452	3.24706	2.074e-25	5.203e-05	5.099e-12	0.013281	0.869889	0.0790424	0.208166	5.235e-24	0.00125467	8.525e-11	0.1408	1	1	1
GABPA_2	GAPBP	251	172	-23.511	0.59457	3.716e-35	2.415e-33	4.8539	4.22e-31	1.019e-29	61	6	153	10	156	25	64	21	5.55888	6.0588	2.89923	2.7594	6.081e-28	3.54e-06	9.51e-09	0.0294908	0.837123	0.00732069	0.15446	1.827e-26	0.00013379	9.803e-08	0.239601	1	0.920022	1
GABPA_MA0062_2	GAPBP	553	339	-21.5125	0.528655	5.405e-57	1.255e-54	3.553	2.766e-47	1.472e-45	135	13	302	18	324	74	157	69	4.36552	3.36845	2.54179	1.84221	5.33e-47	5.926e-06	1.155e-14	0.0451939	0.366331	0.00063641	0.00733202	7.913e-45	0.00020102	2.552e-13	0.320658	1	0.586945	0.778254
GATA5_2	GATA	27	15	-23.7164	0.48469	0.00393824	0.0171572	2.76702	0.00859889	0.021077	4	0	12	1	16	7	8	6	4.03082	2.0057	1.76716	3.621e-07	0.00531549	0.519507	0.377824	0.990504	0.557744	0.31263	0.975244	0.0141971	1	0.600101	1	1	1	1
GATA_disc2	GATA	219	107	-22.8585	0.479641	1.974e-16	3.687e-15	2.12035	2.896e-08	1.496e-07	39	2	89	8	124	48	74	42	2.72823	2.41571	1.56842	0.457999	7.064e-10	0.0232017	0.0261187	0.281489	0.77274	0.033044	0.016333	4.953e-09	0.136591	0.0726975	0.924602	1	1	0.834698
GATA_disc3	GATA	78	64	-27.9449	0.720009	8.594e-19	1.862e-17	10.1466	4.142e-15	3.831e-14	20	2	56	5	51	5	15	2	9.43666	30.2003	4.42438	9.18541	1.763e-12	4.69e-05	4.692e-05	0.0266329	0.194026	0.117997	0.979491	1.642e-11	0.00118755	0.0002544	0.22406	1	1	1
GCN4_MA0303_1	GCN4	59	42	-31.3054	0.885107	2.134e-20	5.365e-19	5.4765	3.365e-09	1.908e-08	11	0	40	2	39	8	10	6	8.07869	4.01493	2.91752	3.621e-07	3.492e-09	0.0889021	0.0142976	0.990504	0.43227	0.0700921	0.974035	2.22e-08	0.342983	0.0437141	1	1	1	1
GCR2_MA0305_1	GCR2	245	193	-22.4261	0.526099	8.442e-33	4.899e-31	8.28998	1.286e-41	5.408e-40	76	10	174	14	143	16	45	12	8.65488	15.4873	4.94462	8.38982	2.415e-35	1.197e-11	1.839e-16	1.182e-06	0.185885	0.0317513	0.947348	1.195e-33	2.402e-09	4.918e-15	0.00011419	1	1	1
HLF_4	HLF	12	11	-25.9227	0.534849	0.0105413	0.040688	24.3511	0.00223883	0.00619839	5	0	10	0	7	0	2	0	20.1549	1	13.2578	1	0.00417822	1	0.0182798	1	0.999406	0.782414	0.999328	0.0115129	1	0.0538963	1	1	1	1
HLF_MA0043_1	HLF	23	20	-45.1258	0.723515	2.021e-06	1.711e-05	14.7649	1.374e-05	5.142e-05	4	2	17	0	16	0	3	2	17.1407	1	5.30233	461500000	0.00014432	1	0.0541015	0.994764	0.999438	0.305136	0.98922	0.00050875	1	0.13554	1	1	1	1
HMGN3_disc1	HMGN3	205	112	-22.0248	0.473729	5.068e-17	9.804e-16	2.6749	2.563e-12	1.943e-11	40	3	96	6	129	31	73	28	2.98991	2.78529	1.63362	1.05871	1.025e-11	0.0240413	0.0147709	0.925529	0.882993	0.0190415	0.100033	8.684e-11	0.140898	0.0448979	1	1	1	1
HSF_disc1	HSF	85	56	-27.6227	0.615169	8.646e-13	1.351e-11	4.28254	2.112e-10	1.34e-09	12	0	52	3	63	9	23	6	4.77613	6.02768	1.44616	3.621e-07	8.096e-10	0.0111472	0.304197	0.990504	0.757006	0.0066421	0.961576	5.63e-09	0.0837808	0.522626	1	1	0.911715	1
IRF1_MA0050_2	IRF	37	25	-27.518	0.66701	6.367e-07	5.716e-06	4.61427	1.339e-05	5.016e-05	12	0	21	1	16	8	7	7	10.5895	1.71905	7.95964	3.104e-07	1.526e-05	0.612457	0.00032787	0.990405	0.129959	0.719355	0.973296	6.232e-05	1	0.00149229	1	1	1	1
IRF3_1	IRF	39	24	-27.6126	0.674042	8.868e-07	7.832e-06	3.5433	0.0001219	0.00040193	12	0	22	0	20	7	10	7	5.54643	3.104e-07	3.97918	3.104e-07	3.345e-05	0.99162	0.00248551	0.990405	0.985527	0.589629	0.983428	0.00012849	1	0.0092471	1	1	1	1
IRF4_2	IRF	35	24	-21.8115	0.595545	1.005e-05	7.494e-05	4.83226	1.524e-05	5.655e-05	16	0	20	1	12	7	8	6	8.0672	2.0057	8.49357	3.621e-07	2.985e-05	0.519507	2.988e-05	0.990504	0.242438	0.942663	0.974037	0.00011626	1	0.00016833	1	1	1	1
IRF_disc2	IRF	89	58	-23.2767	0.541314	4.737e-11	6.258e-10	4.14958	1.651e-10	1.063e-09	22	0	50	4	49	17	21	13	5.94337	3.71071	3.43544	1.67e-07	2.25e-10	0.0220214	0.00013393	0.990008	0.460192	0.200535	0.958731	1.636e-09	0.133069	0.00067428	1	1	1	1
IRF_disc6	IRF	12	10	-31.0772	0.952956	1.365e-06	1.18e-05	11.0678	0.00191173	0.00534383
JDP2_6	AP1	78	62	-24.4787	0.715205	5.213e-18	1.086e-16	8.59945	1.723e-14	1.539e-13	24	1	57	3	44	9	11	7	11.5281	6.02768	6.37434	1.52943	1.022e-12	0.0111472	8.706e-07	0.694132	0.409695	0.244746	0.0747765	9.963e-12	0.0837808	6.639e-06	1	1	1	1
JUNB_MA0490_1	AP1	104	62	-26.8678	0.762729	2.114e-20	5.365e-19	3.27383	3.056e-09	1.74e-08	18	1	57	3	69	16	30	14	3.97216	2.78059	1.64622	0.705531	1.539e-09	0.110752	0.096931	0.73687	0.600312	0.0195556	0.103717	1.028e-08	0.410288	0.220624	1	1	1	1
JUND_MA0491_1	AP1	102	63	-27.7479	0.800623	4.945e-23	1.71e-21	3.583	3.903e-10	2.412e-09	19	1	58	3	65	17	26	15	4.68968	2.58179	2.01625	0.655088	1.099e-10	0.13646	0.0213197	0.682906	0.380408	0.0293616	0.063809	8.354e-10	0.46877	0.0615063	1	1	1	1
JUN_MA0489_1	AP1	72	41	-26.7926	0.753249	2.045e-13	3.392e-12	2.93054	6.356e-06	2.489e-05	12	0	38	2	46	14	20	12	4.03723	2.00658	1.6747	1.81e-07	6.941e-07	0.362226	0.162222	0.990059	0.39068	0.0578422	0.960069	3.343e-06	0.845734	0.328985	1	1	1	1
KLF16_1	KLF	65	47	-20.6253	0.495655	3.371e-08	3.402e-07	5.78946	2.42e-10	1.517e-09	20	2	41	4	38	4	17	2	5.51978	24.139	3.53908	9.18541	1.536e-08	0.00023862	0.0002174	0.0266329	0.107855	0.329765	0.625986	9.076e-08	0.00429186	0.00104607	0.22406	1	1	1
MAF_1	MAF	86	67	-25.2207	0.652097	1.516e-16	2.864e-15	7.82724	2.538e-15	2.407e-14	29	5	56	5	43	9	16	9	9.43666	8.6255	6.42152	6.57181	1.763e-12	0.00023804	6.144e-08	0.00131812	0.892837	0.411036	0.587519	1.642e-11	0.00429186	5.564e-07	0.0268437	1	1	1
MAF_disc1	MAF	57	38	-21.4201	0.536791	1.7e-07	1.597e-06	4.43214	1.182e-07	5.686e-07	13	0	31	4	32	12	14	8	5.68742	6.0321	3.13507	2.716e-07	7.397e-07	0.00337951	0.00530355	0.990319	0.933633	0.269766	0.974144	3.543e-06	0.0346999	0.0181756	1	1	1	1
MEF2A_1	MEF2	22	16	-28.4513	0.81235	1.878e-06	1.597e-05	5.9042	0.00020832	0.00066582	6	3	13	1	10	3	3	5	8.73521	4.01228	5.30324	9.19089	0.00071487	0.229056	0.018309	0.00662285	0.555838	0.600932	0.960932	0.0022498	0.634874	0.0538963	0.0846686	1	1	1
MEF2A_MA0052_2	MEF2	39	24	-25.5843	0.672134	9.468e-07	8.315e-06	3.5433	0.0001219	0.00040193	14	4	13	2	14	6	15	8	3.27504	4.01493	4.64337	6.13003	0.00830025	0.0889021	0.00053302	0.00500788	0.827097	0.580252	0.425734	0.021315	0.342983	0.00230918	0.0698426	1	1	1
MYC_disc3	MYC	153	92	-25.9204	0.631328	5.478e-21	1.509e-19	3.34883	2.693e-13	2.188e-12	32	1	82	4	99	19	49	16	3.77166	3.21548	1.93063	0.611371	1.328e-12	0.0382229	0.00468905	0.633888	0.788196	0.0249214	0.0828557	1.265e-11	0.193731	0.0163928	1	1	1	1
MYEF2_3	MYEF2	22	13	-28.425	0.803696	3.327e-05	0.00023107	3.19733	0.0073652	0.0184697	5	1	12	1	15	1	8	1	3.02287	12.0386	1.65675	9.17993	0.0153853	0.0785856	0.37591	0.117025	0.352526	0.410382	0.454852	0.0369131	0.314825	0.600101	0.557348	1	1	1
MYF6_2	MYF	16	14	-21.8411	0.733091	9.294e-05	0.00059225	15.4984	0.00028822	0.00090782	5	3	10	2	7	1	2	2	20.1549	24.0983	13.2578	27.5767	0.00417822	0.00939338	0.0182798	0.0040815	0.911764	0.782353	0.840714	0.0115129	0.0756109	0.0538963	0.0608259	1	1	1
NFE2_2	NFE2	16	13	-29.2947	0.63531	0.00110368	0.00584193	9.59344	0.00041592	0.00128368	2	0	11	2	10	4	1	2	22.1722	12.0483	5.30141	3.998e-07	0.00300083	0.0128532	0.173157	0.994278	0.673253	0.37406	0.983288	0.00847215	0.090032	0.338019	1	1	1	1
NFIA_1	NF1	24	21	-26.9937	0.791331	6.874e-08	6.61e-07	15.504	8.969e-06	3.425e-05	6	1	17	4	14	3	3	0	11.4267	446200000	5.30324	230600000	0.00010028	0.991381	0.018309	0.994946	0.988242	0.416458	0.989426	0.00036208	1	0.0538963	1	1	1	1
NFIB_1	NF1	67	54	-25.056	0.783375	6.624e-19	1.474e-17	9.21484	6.641e-13	5.217e-12	18	5	46	7	37	7	9	5	11.6197	16.9383	5.9726	9.20188	1.54e-10	1.393e-06	2.613e-05	0.00045471	0.590529	0.244824	0.752541	1.15e-09	6.374e-05	0.00014813	0.0126159	1	1	1
NFIL3_3	NF1	15	14	-35.1422	0.797632	1.705e-05	0.00012313	30.9975	0.00090868	0.00266275	3	0	13	0	12	0	2	0	26.2077	1	7.95296	1	0.00164366	1	0.07248	1	0.999354	0.44244	0.999269	0.00488072	1	0.17342	1	1	1	1
NFIX_1	NF1	39	34	-22.0826	0.663576	4.56e-09	5.218e-08	15.0712	1.483e-08	7.861e-08	12	4	28	6	18	5	2	3	28.257	24.1797	15.9206	12.2627	5.004e-06	6.773e-06	0.00029097	0.00103888	0.87837	0.587619	0.430217	2.174e-05	0.00022645	0.00134075	0.0229824	1	1	1
NFKB1_MA0105_3	NFKB	39	25	-27.4155	0.667166	6.332e-07	5.716e-06	3.95489	3.825e-05	0.00013572	15	3	18	1	17	4	14	6	3.62892	3.00899	3.98013	6.89267	0.0010874	0.324658	0.00071926	0.0115384	0.874487	0.870771	0.455681	0.00330673	0.781096	0.00308018	0.127509	1	1	1
NR3C1_disc2	NR3C1	110	72	-27.7909	0.734748	7.425e-22	2.234e-20	4.20485	8.293e-13	6.476e-12	27	0	67	3	67	16	27	13	5.42136	2.78059	2.86764	1.67e-07	5.803e-13	0.110752	0.00014935	0.990008	0.328163	0.079885	0.958995	5.812e-12	0.410288	0.0007419	1	1	1	1
Nfe2l2_MA0150_2	Nfe2l2	75	40	-21.8374	0.565113	2.261e-08	2.37e-07	2.53191	6.046e-05	0.00020884	17	1	35	2	43	14	25	13	3.07056	2.00658	1.96062	0.764381	2.962e-05	0.362226	0.0354161	0.796361	0.599518	0.283	0.195596	0.00011575	0.845734	0.0937718	1	1	1	1
PAX5_disc4	PAX	310	193	-26.1427	0.513239	5.337e-32	2.891e-30	3.67839	1.504e-28	3.19e-27	78	12	164	12	182	34	96	34	4.06865	4.69522	2.53372	3.57204	4.585e-25	5.896e-06	4.606e-09	0.0001895	0.696606	0.0232789	0.722857	1.113e-23	0.00020102	4.924e-08	0.00610143	1	1	1
PRDM1_disc2	PRDM	91	62	-26.1485	0.689039	7.413e-17	1.417e-15	4.74297	4.716e-12	3.494e-11	23	0	56	2	53	15	20	13	7.07635	1.8521	3.81664	1.67e-07	5.289e-12	0.417499	3.932e-05	0.990008	0.0985283	0.152942	0.958231	4.684e-11	0.918148	0.00021546	1	1	1	1
RAD21_disc2	CTCF	37	31	-26.9058	0.511648	4.208e-06	3.352e-05	11.449	4.626e-08	2.334e-07	18	1	27	1	18	0	9	0	9.0804	302400000	7.9641	230600000	1.026e-06	0.994875	1.082e-05	0.994946	0.983155	0.840754	0.983473	4.842e-06	1	6.622e-05	1	1	1	1
RELA_2	NFKB	47	29	-21.868	0.505061	1.561e-05	0.00011373	3.56863	2.257e-05	8.197e-05	17	3	23	1	20	7	14	9	4.21696	1.71905	4.10146	3.9378	8.71e-05	0.612457	0.00026678	0.0471801	0.427387	0.958467	0.930203	0.00031813	1	0.00124689	0.320658	1	1	1
RELA_MA0107_1	NFKB	32	19	-33.1965	0.904389	4.306e-10	5.341e-09	3.23593	0.00110667	0.00320687	13	2	14	1	9	8	8	9	5.64429	1.50406	6.89881	2.29535	0.00089657	0.700489	0.00024334	0.293547	0.263269	0.786413	0.342182	0.00275631	1	0.00115388	0.924602	1	1	1
REL_MA0101_1	NFKB	26	14	-38.1913	0.898306	8.533e-07	7.577e-06	2.58241	0.0158927	0.0365183	9	2	10	1	8	6	7	7	4.03033	2.0057	4.77406	3.06091	0.0109497	0.519507	0.00508002	0.170879	0.564599	0.828531	0.779696	0.0274448	1	0.0175774	0.708509	1	1	1
RUNX2_MA0511_1	RUNX	87	56	-25.0029	0.650412	6.296e-14	1.088e-12	4.00604	5.855e-10	3.551e-09	24	1	49	5	46	14	21	10	5.21056	6.03653	3.3537	0.917391	1.043e-09	0.00104853	8.234e-05	0.934503	0.80989	0.281808	0.108912	7.171e-09	0.0147677	0.0004346	1	1	1	1
RUNX_1	RUNX	241	132	-21.318	0.405055	3.098e-16	5.72e-15	2.69173	2.3e-14	2.027e-13	57	4	112	8	143	37	88	33	2.90913	3.1191	1.94245	1.18429	5.169e-13	0.00423819	0.00014408	0.750516	0.869554	0.0775994	0.103562	5.219e-12	0.0410899	0.00071984	1	1	1	1
RXRA_disc3	RXRA	81	48	-20.3915	0.417003	7.188e-07	6.418e-06	3.22404	2.298e-07	1.059e-06	17	3	42	2	46	14	21	15	4.2403	2.00658	2.25498	2.29622	1.078e-07	0.362226	0.0137676	0.198201	0.356415	0.139787	0.381548	5.681e-07	0.845734	0.0422423	0.77439	1	1	1
SMARC_disc1	SWI/SNF	99	59	-23.8733	0.57004	4.914e-12	7.067e-11	3.27081	7.443e-09	4.036e-08	23	1	53	2	61	13	31	12	3.82422	2.18916	2.17988	0.833931	9.741e-09	0.308464	0.00566394	0.862012	0.487818	0.124714	0.154574	5.918e-08	0.781096	0.0190847	1	1	1	1
SMC3_disc1	CTCF	227	165	-24.7739	0.40584	2.146e-20	5.365e-19	5.93331	8.118e-33	2.183e-31	89	1	154	4	115	20	50	17	7.29121	2.83677	5.52837	0.539367	1.403e-30	0.0610173	4.033e-20	0.548669	0.105276	0.275839	0.0125292	5.06e-29	0.275794	1.57e-18	1	1	1	0.796978
SP1_3	SP1	97	62	-20.8171	0.582491	5.54e-13	8.826e-12	3.92929	9.963e-11	6.612e-10	30	2	52	2	53	12	31	12	4.37776	2.18916	3.32023	1.66898	2.261e-09	0.308464	1.198e-05	0.505467	0.391038	0.453633	0.232585	1.475e-08	0.781096	7.251e-05	1	1	1	1
SPI1_1	ETS	416	253	-25.3985	0.52227	3.79e-42	4.106e-40	3.46885	5.925e-35	1.885e-33	98	14	220	18	247	52	125	48	3.93894	4.98377	2.29178	2.93728	2.895e-32	1.159e-08	2.01e-09	0.00046944	0.439637	0.00268933	0.372683	1.179e-30	1.079e-06	2.319e-08	0.0127531	1	0.721803	1
SPI1_2	ETS	181	146	-22.6989	0.491466	6.734e-23	2.233e-21	9.29655	2.566e-32	6.692e-31	48	9	125	14	110	13	33	8	9.07256	28.4037	4.56151	13.8389	6.081e-26	7.665e-12	1.842e-10	6.401e-07	0.031891	0.0301108	0.457069	1.65e-24	1.806e-09	2.45e-09	7.949e-05	1	1	1
SPI1_3	ETS	177	144	-29.4027	0.711348	3.841e-40	3.467e-38	9.7243	5.209e-32	1.332e-30	41	10	127	11	107	18	21	17	13.5912	10.2677	5.73967	7.09804	2.926e-26	1.435e-08	3.169e-10	3.323e-06	0.558184	0.0201808	0.18322	8.116e-25	1.247e-06	4.089e-09	0.00025486	1	1	1
SPI1_4	ETS	62	39	-29.7042	0.723451	7.142e-12	9.919e-11	3.75751	4.85e-07	2.147e-06	15	1	36	1	33	9	12	9	6.60742	1.50406	3.61816	1.14691	4.299e-08	0.700489	0.00120334	0.89721	0.184653	0.252109	0.116489	2.359e-07	1	0.00483562	1	1	1	1
SPI1_disc1	ETS	172	148	-30.7202	0.856486	7.627e-64	4.131e-61	13.7485	1.177e-32	3.1e-31	62	8	130	11	86	15	18	12	18.8893	14.8354	11.8083	8.19355	1.645e-25	2.147e-09	7.664e-17	1.547e-05	0.649295	0.250229	0.137383	4.236e-24	2.545e-07	2.267e-15	0.0008586	1	1	1
SPI1_disc2	ETS	89	51	-27.7381	0.713563	6.634e-15	1.185e-13	2.97493	3.71e-07	1.661e-06	20	3	44	4	52	12	28	11	3.55363	4.38602	2.12259	2.50515	4.235e-07	0.0114531	0.0121816	0.158923	0.740765	0.187653	0.616648	2.092e-06	0.0855863	0.0376863	0.688489	1	1	1
SPIB_1	SPIB	244	164	-22.8857	0.466264	5.432e-24	2.053e-22	4.56812	1.061e-28	2.267e-27	68	8	143	9	142	24	67	23	4.92674	5.73526	3.06953	3.87832	8.559e-25	1.679e-05	3.183e-10	0.00133091	0.726525	0.0453047	0.594866	2.038e-23	0.00049187	4.089e-09	0.0268437	1	1	1
SPIB_2	SPIB	64	56	-30.7554	0.887515	2.743e-27	1.205e-25	15.5324	4.014e-13	3.202e-12	22	9	43	8	26	7	5	8	28.9639	19.3751	19.4785	16.6079	1.732e-08	2.082e-07	1.404e-06	4.855e-07	0.626499	0.643621	0.49634	1.015e-07	1.234e-05	1.029e-05	6.804e-05	1	1	1
SPIB_MA0081_1	SPIB	310	199	-26.0284	0.540451	2.856e-35	1.934e-33	3.99972	1.855e-31	4.563e-30	77	13	174	14	181	37	84	36	4.54258	5.48748	2.62965	3.87232	1.736e-28	1.419e-07	1.956e-09	4.439e-05	0.590487	0.00967698	0.656197	5.547e-27	9.251e-06	2.268e-08	0.00196225	1	1	1
SPIC_1	SPIC	136	86	-33.3478	0.571003	4.164e-17	8.153e-16	3.8189	5.273e-14	4.538e-13	26	8	70	12	81	20	37	16	4.04515	10.4095	1.97145	5.26536	1.572e-11	2.904e-09	0.00882402	0.00018323	0.0339644	0.0303451	0.590592	1.314e-10	3.293e-07	0.0285168	0.00610143	1	1	1
SPIC_2	SPIC	112	83	-28.2885	0.739785	2.143e-25	8.492e-24	6.35693	1.065e-17	1.218e-16	33	4	72	6	61	12	22	10	8.09716	8.05639	4.87241	4.08579	2.195e-15	7.75e-05	6.671e-08	0.0192919	0.993176	0.197831	0.297705	2.827e-14	0.00162994	5.999e-07	0.180806	1	1	1
STAT1_2	STAT	91	58	-23.2202	0.547023	3.319e-11	4.421e-10	3.89789	4.518e-10	2.779e-09	23	2	53	2	55	10	25	10	4.65652	2.67603	2.6543	2.04016	7.494e-10	0.208324	0.00094018	0.362003	0.500019	0.146119	0.314919	5.24e-09	0.621902	0.00387361	1	1	1	1
STAT6_2	STAT	141	104	-24.8087	0.556788	9.946e-20	2.377e-18	6.24917	1.142e-21	1.645e-20	43	4	95	4	79	14	27	14	8.37521	3.71071	4.97302	2.8278	6.473e-20	0.0220214	5.54e-10	0.0693669	0.187785	0.133979	0.078867	1.135e-18	0.133069	6.88e-09	0.42522	1	1	1
STAT_disc2	STAT	134	73	-27.7079	0.749724	4.778e-23	1.688e-21	2.6544	1.91e-08	1.008e-07	26	1	66	3	82	22	42	20	3.42115	1.90167	1.76896	0.482521	1.196e-09	0.301467	0.0244304	0.477686	0.36929	0.0419583	0.0609393	8.092e-09	0.781096	0.0690236	1	1	1	1
STAT_disc4	STAT	27	16	-24.9414	0.660483	0.00013006	0.00081601	3.22007	0.0028371	0.00765959	4	2	13	1	16	5	7	6	3.74306	3.00899	1.51465	4.59203	0.00488269	0.324658	0.507794	0.0785322	0.857155	0.247833	0.835628	0.0131525	0.781096	0.737787	0.44623	1	1	1
Spi1_MA0080_3	PU.1	189	137	-27.4765	0.697891	6.665e-37	5.157e-35	5.86608	2.098e-27	4.177e-26	47	9	118	11	108	23	37	21	7.48843	7.41283	3.90712	4.60894	6.354e-24	1.815e-07	2.886e-09	0.00018809	0.981293	0.0324511	0.286364	1.458e-22	1.155e-05	3.216e-08	0.00610143	1	1	1
TAL1_5	TAL	70	35	-23.0341	0.453996	9.135e-06	6.937e-05	2.2148	0.00088615	0.00260256	14	3	29	4	45	8	30	7	2.08842	6.89433	1.32561	3.9378	0.00548449	0.00209366	0.389482	0.0471801	0.0795946	0.280792	0.391267	0.0145714	0.0244855	0.617114	0.320658	1	1	1
TCF7L2_disc1	TCF7L2	144	84	-26.1004	0.657023	9.509e-21	2.533e-19	3.10728	2.115e-11	1.491e-10	30	1	74	4	90	23	46	20	3.65081	2.5378	1.94222	0.482521	3.122e-11	0.0909817	0.0057893	0.477686	0.533818	0.0415475	0.0525428	2.55e-10	0.349455	0.0194819	1	1	1	1
TFAP2_disc1	TFAP2	99	70	-26.5539	0.707338	8.189e-20	1.986e-18	5.35736	3.096e-14	2.719e-13	23	1	63	3	63	12	23	10	6.37132	4.01757	3.05282	1.0194	5.584e-13	0.0371794	0.00026483	0.985463	0.519037	0.065542	0.0912995	5.615e-12	0.193731	0.00124222	1	1	1	1
TRIM28_disc1	TRIM28	177	99	-23.8607	0.589541	1.831e-20	4.8e-19	2.81813	8.419e-12	6.15e-11	37	1	86	4	107	29	58	26	3.48126	1.92788	1.96499	0.366556	2.549e-12	0.223624	0.00187073	0.32482	0.298191	0.0417768	0.0296012	2.348e-11	0.634874	0.00716426	0.962697	1	1	1
YAP7_MA0419_1	YAP7	29	17	-22.8486	0.478136	0.00210788	0.0102347	3.13631	0.00243483	0.00664925	6	0	17	0	17	6	6	6	5.71265	3.621e-07	2.6513	3.621e-07	0.00024358	0.991706	0.0913218	0.990504	0.985642	0.304598	0.98356	0.00082192	1	0.210024	1	1	1	1
YY1_MA0095_2	YY1	58	32	19.3292	0.529296	2.386e-06	1.999e-05	2.72608	0.00014699	0.00048221	14	2	25	3	25	14	14	13	4.58439	3.01252	3.37659	1.52979	2.593e-05	0.0879078	0.0025373	0.578012	0.570806	0.572455	0.194331	0.00010195	0.342983	0.0093862	1	1	1	1
gt_MA0447_1	gt	17	13	-30.5968	0.737541	0.00017024	0.00104789	7.1949	0.00055872	0.00169238	3	0	13	0	12	1	2	1	13.1033	2.942e-07	3.97632	2.942e-07	0.00070664	0.996906	0.13054	0.996457	0.99127	0.315336	0.990004	0.00223225	1	0.274114	1	1	1	1
